# Supplementary material for: A systematic comparison of copy number alterations in four types of female cancer
Source: BMC Cancer. 2016 Nov 22;16:913. doi: 10.1186/s12885-016-2899-4 (PMC5120489; doi:10.1186/s12885-016-2899-4)
Supplement: Additional file 1: Table S1. — Additional clinical data for the Breast and Ovarian cohort. A summary of the clinicopathological characteristics for the breast and ovarian cohorts is available (XLSX 102 kb) [file 12885_2016_2899_MOESM1_ESM.xlsx]

## Sheet: Supplementary Table 1
Supplementary Table 1: Additional clinical data for the Breast and Ovarian cohorts.
Ovarinan												Breast
ID	Histology	Stage	Grade	Age at diagnosis	Event	Progression	OS	PFS	Chemotherapy	TAI		ID	tumor subtype	TP53 status (1= mut)	Histology Grouping	Age	pNstatus	Number of Positive Nodes	Tumor Size	Histologic Grade	Hormon reseptor status	pN0 vs pNpos	HER2
1	1	3	2	2	2	2	25.69	14.77	1	0.033		3	1	0	2	1	20	5	4	2	2	1	0
2	1	3	3	1	1	2	154.8	125.95	1	0.176		14	1	0	1	2	0	0	1.7	2	2	0	1
3	1	3	3	2	2	2	30.63	13.72	1	0.086		15	1	0	2	2	99	99	3	1	2	99	0
4	1	4	3	1	2	2	15.07	10.36	2	0.123		16	1	0	3	2	99	99	3	1	2	99	0
5	1	4	3	2	2	2	37.11	20.92	1	0.074		17	1	0	2	2	10	1	3	2	2	1	0
6	1	3	3	2	2	2	20.86	9.93	2	0.056		18	4	1	1	2	n.a.	n.a.	n.a.	n.a.	1	n.a.	n.a.
7	1	3	3	2	2	2	9.41	6.22	2	0.151		19	1	0	1	2	20	4	5	2	2	1	0
8	1	4	3	1	2	2	6.15	4.8	2	0.078		20	5	0	3	2	0	0	1	2	1	0	0
9	1	3	3	2	2	2	11.35	9.51	2	0.083		22	2	1	1	1	10	1	1	2	2	1	0
10	1	3	3	1	2	2	13.49	4.38	2	0.047		23	5	0	1	2	10	2	3	2	2	1	1
11	1	4	2	2	2	2	9.01	5.76	2	0.138		24	1	0	2	1	0	0	2.2	2	2	0	0
12	1	4	3	1	2	2	9.24	6.25	2	0.134		31	4	1	2	1	0	0	1	3	1	0	0
13	1	3	3	1	2	2	9.05	9.05	2	0.046		34	5	0	2	1	0	0	1.3	2	1	0	0
14	1	4	3	2	2	2	11.18	4.77	2	0.117		42	4	1	2	1	0	0	1.4	3	1	0	0
15	1	3	2	2	2	2	143.26	38.82	1	0.229		44	3	1	1	2	99	99	1.7	2	1	99	1
16	1	4	3	2	2	2	9.21	7.2	2	0.136		52	1	0	1	2	10	1	1	2	2	1	0
17	1	2	2	1	2	2	29.08	14.54	1	0.145		53	3	1	1	2	0	0	4	2	1	0	1
18	1	3	2	1	2	2	13.78	13.39	1	0.183		55	1	0	2	1	20	9	4	2	2	1	0
19	1	4	3	2	2	2	6.41	5.36	2	0.15		57	3	1	1	1	30	10	2.5	3	1	1	0
20	1	3	3	2	2	2	57.43	25.82	1	0.201		64	3	0	1	1	30	15	5	3	1	1	1
21	1	3	3	1	2	2	21.12	3.49	2	0.074		65	1	0	1	2	10	1	2	1	2	1	0
22	1	3	3	2	2	2	134.44	50.82	1	0.208		67	4	1	1	1	10	2	2.7	3	1	1	0
23	1	4	2	1	2	2	21.51	11.09	2	0.098		68	1	0	1	2	10	1	1.4	1	2	1	0
24	1	4	3	2	2	2	23.45	12.83	1	0.149		69	1	0	2	2	99	99	2	3	2	99	0
25	1	3	3	2	2	2	55.43	14.38	1	0.135		71	4	1	1	2	10	2	2.5	3	1	1	0
26	1	4	2	2	2	2	60.46	24.08	1	0.132		75	3	1	1	2	99	99	1.2	2	1	99	0
27	1	3	3	2	1	1	128.03	128.03	1	0.102		79	3	1	1	1	10	1	4	3	1	1	1
28	1	3	3	1	2	2	26.78	10.39	1	0.099		80	3	1	2	2	20	5	5.1	n.a.	1	1	0
29	1	3	3	1	2	2	9.47	5.33	2	0.121		83	5	0	2	2	30	10	4	2	2	1	0
30	1	3	2	1	2	2	101.88	50.1	1	0.203		85	2	0	1	1	10	1	4.5	3	2	1	1
31	1	3	3	1	2	2	58.45	40.46	1	0.188		86	1	0	2	2	10	1	1.9	2	2	1	0
32	1	3	2	2	2	2	85.23	24.28	1	0.14		88	2	1	1	1	20	5	3.5	3	2	1	1
33	1	3	3	2	2	2	53.88	35.43	1	0.124		89	2	0	1	2	10	1	1.8	3	2	1	1
34	1	3	3	1	2	2	16.97	23.72	1	0.116		91	2	1	2	2	0	0	3	3	2	0	1
35	1	3	3	1	2	2	69.84	25.59	1	0.197		98	1	1	1	2	10	2	1.2	2	2	1	0
36	1	4	2	1	2	2	19.11	11.61	2	0.086		100	2	0	1	1	20	6	1.5	2	2	1	0
37	1	3	3	2	2	2	50.07	16.74	1	0.157		101	1	0	1	1	0	0	2.4	2	2	0	0
38	1	3	2	1	2	2	32.73	15.53	1	0.108		106	1	0	1	2	0	0	2.3	2	2	0	0
39	1	4	1	2	2	2	50.99	24.84	1	0.047		112	1	0	2	2	10	2	3	2	2	1	0
40	1	3	3	1	2	2	33.82	15.2	1	0.165		119	3	0	1	1	20	8	2	3	2	1	0
41	1	3	3	1	2	2	74.08	42.2	1	0.052		122	1	0	1	2	0	0	1.5	2	2	0	0
42	1	3	3	1	1	1	113.98	113.98	1	0.208		130	5	0	1	1	0	0	n.a.	2	2	0	0
43	1	3	1	1	1	1	109.9	109.9	1	0.152		132	2	0	1	2	30	10	3	2	2	1	1
44	1	3	3	1	2	2	5.07	4.9	2	0.125		139	1	1	1	2	30	13	6	3	2	1	0
45	1	2	3	1	2	2	46.55	38.03	1	0.07		144	2	0	1	1	20	5	3	2	2	1	0
46	1	4	3	1	2	2	92.14	17.66	1	0.173		146	3	1	1	2	10	2	3.5	2	2	1	0
47	1	3	2	1	2	2	13.55	12.07	2	0.089		148	2	1	1	2	0	0	3.2	3	2	0	1
48	1	3	2	2	2	2	15.3	14.54	1	0.101		150	1	0	1	1	0	0	1.5	2	2	0	0
49	1	4	3	2	2	2	111.97	65.82	1	0.061		163	1	0	1	1	10	1	2.5	1	2	1	0
50	1	3	1	2	2	2	65.23	25.79	1	0.024		165	3	1	1	2	0	0	0.7	2	1	0	1
51	1	4	2	1	2	2	23.68	13.65	1	0.165		167	3	1	1	2	10	2	2.5	3	1	1	1
52	1	3	3	2	2	2	24.64	20.89	1	0.058		171	not classified	0	1	1	0	0	1.5	1	2	0	1
53	1	4	3	1	2	2	7.3	5.92	2	0.188		185	4	1	1	1	10	2	2.1	3	1	1	0
54	1	3	3	2	2	2	29.21	15.49	1	0.131		190	3	0	1	2	10	2	1.9	3	1	1	1
55	1	2	2	1	1	1	98.68	98.68	1	0.187		197	4	0	1	2	0	0	2	3	1	0	0
56	1	3	3	1	1	1	106.12	106.12	1	0.216		201	1	0	1	1	20	4	1.2	2	2	1	0
57	1	4	2	1	2	2	22.8	4.84	2	0.162		209	5	1	1	1	20	4	3.5	3	2	1	0
58	1	3	2	2	2	2	55.86	32.24	1	0.141		210	1	0	2	1	0	0	1	2	2	0	0
59	1	3	3	2	2	2	36.02	26.32	1	0.226		212	1	0	1	1	0	0	1	1	2	0	0
60	1	3	3	2	2	2	29.14	16.51	1	0.066		220	1	0	1	2	99	99	3	2	2	99	0
61	1	4	3	2	2	2	46.12	18.26	1	0.187		221	4	1	1	1	30	14	1.5	3	1	1	0
62	1	3	3	2	2	2	30.66	14.77	1	0.134		222	not classified	0	1	1	20	5		2	1	1	1
63	1	3	2	2	2	2	42.07	15.86	1	0.213		223	1	0	1	2	0	0	2.5	2	2	0	0
64	1	4	3	2	2	2	39.08	22.07	1	0.231		232	2	0	1	1	0	0	1.5	3	2	0	1
65	1	4	3	2	2	2	16.18	17.96	1	0.184		234	1	0	2	2	0	0	2.5	2	2	0	0
66	1	3	3	2	2	2	43.65	24.05	1	0.114		240	4	0	2	2	0	0	0.3	1	n.a.	0	n.a.
67	1	3	3	2	2	2	21.45	12.11	2	0.088		245	1	0	4	1	n.a.	n.a.	n.a.	n.a.	n.a.	n.a.	n.a.
68	1	3	3	1	1	2	68.88	37.73	1	0.194		246	4	1	1	2	0	0	4.5	3	1	0	0
69	1	3	2	1	2	2	48.03	8.75	2	0.2		247	4	1	1	1	0	0	1.7	3	1	0	0
70	1	3	3	2	2	2	4.77	3.68	2	0.067		263	1	0	1	2	20	5	n.a.	2	2	1	0
71	1	3	2	2	2	2	31.51	20.82	1	0.192		264	1	0	2	2	0	0	2	1	2	0	0
72	1	3	2	2	1	2	67.4	52.34	1	0.164		267	4	1	1	1	30	25	n.a.	3	1	1	0
73	1	3	3	1	2	2	46.81	17.73	1	0.122		275	1	0	1	2	0	0	2.1	2	2	0	0
74	1	3	3	2	2	2	54.77	16.32	1	0.184		277	not classified	1	1	1	0	0	1.9	2	2	0	0
												281	1	0	1	1	10	2	1	3	2	1	0
Details for the clinicopathological characteristics												283	2	1	1	2	20	9	0.7	3	2	1	1
ID (Patient ID)												285	1	0	2	1	10	3	2.5	2	2	1	0
Histology (serous=1)												298	4	0	1	1	20	9	1.5	3	1	1	0
Stage (IIC=2, IIIB=3, IIIC=3, IV=4)												300	5	0	1	1	0	0	3.5	2	2	0	0
Grade (1, 2, 3)												308	1	1	1	2	30	11	4.5	3	2	1	0
Age at diagnosis (below 60=1; above 60=2))												309	1	0	1	2	20	4	2.4	2	2	1	0
Event (alive=1, dead=2)												318	3	0	1	2	0	0	2	3	1	0	1
Progression (no progression=1, progression=2)												330	5	0	1	2	20	7	3.8	3	1	1	0
OS (n=months)												334	5	0	1	2	10	3	2	2	1	1	0
PFS (n=months)												338	1	0	2	1	0	0	n.a.	2	1	0	0
Chemotherapy (sensitive=1, resistant=2)												355	5	0	1	1	0	0	1	2	2	0	0
TAI (Total Aberration Index)												357	1	0	1	2	0	0	2.5	2	2	0	0
												359	3	0	2	1	10	2	3	2	2	1	1
												363	not classified	0	1	2	0	0	0.9	2	2	0	0
												371	3	0	1	2	0	0	1	3	1	0	1
												378	1	0	1	1	10	1	1	2	2	1	0
												381	1	0	1	1	0	0	1.5	1	2	0	0
												388	1	0	1	2	0	0	0.7	1	2	0	0
												391	3	1	1	1	10	2	n.a.	3	1	1	1
												406	1	0	1	2	0	0	2.5	2	2	0	0
												430	1	0	1	2	0	0	2.2	2	2	0	0
												451	5	0	1	1	10	2	n.a.	2	2	1	0
												457	3	0	1	1	10	3	n.a.	3	2	1	1
												470	1	0	1	2	0	0	2	2	2	0	0
												476	2	1	1	1	10	2	6	3	1	1	1
												488	1	0	1	2	10	2	3	1	2	1	0
												493	1	0	1	1	20	4	1.8	1	2	1	0
												512	2	0	1	1	10	1	4	3	2	1	0
												539	5	0	1	1	0	0	3.2	1	1	0	0
												551	3	1	1	2	0	0	2.1	3	1	0	1
												570	1	0	1	1	10	3	1	2	2	1	0
												579	3	1	1	2	10	3	1.3	3	1	1	0
												627	5	1	1	1	20	9	5.5	3	1	1	0
												630	4	0	1	2	10	1	4	3	1	1	0
												632	1	0	1	1	10	1	6	2	2	1	0
												709	4	1	1	1	0	0	2.5	3	1	0	0
												722	2	0	1	2	0	0	2.6	2	2	0	0
												Details for the clinicopathological characteristics for Breast data set
												ID (Patient ID)
												tumor subtype (1=Lum A, 2= Lum B, 3=ERBB2, 4= Basal, 5= Normal-like)
