# Supplementary material for: A systematic comparison of copy number alterations in four types of female cancer
Source: BMC Cancer. 2016 Nov 22;16:913. doi: 10.1186/s12885-016-2899-4 (PMC5120489; doi:10.1186/s12885-016-2899-4)
Supplement: Additional file 3: Table S2. — GISTIC focal peaks for simulated data – gains and losses. Table S2A exemplifies the number of focal peaks of simulation data for PCF-segmented input data to GISTIC and variable γ from 10 to 90. Table S2B represents GISTIC focal peaks of simulated data for CBS-segmented input data to GISTIC and α varied from 0.00001 to 0.1. (XLSX 10 kb) [file 12885_2016_2899_MOESM3_ESM.xlsx]

## Sheet: SimulationData
Supplementary Table 2.
A: Segmented simulation data by PCF and number of focal peaks (GISTIC 2.0)
γ (PCF)	Simulated Data
	Amp	Del
10	105	103
11	105	101
12	105	102
13	102	101
14	101	102
15	102	99
16	102	100
17	102	99
18	102	99
20	102	100
25	103	96
30	105	96
35	99	97
40	98	89
45	99	93
50	99	92
55	98	91
60	101	90
65	100	92
70	101	92
75	99	92
80	98	91
85	99	86
90	100	88
B: Segmented simulation data by CBS and number of focal peaks (GISTIC 2.0)
α (CBS)	Simulated Data
	Amp	Del
1e-05	105	98
5e-05	106	102
0.0001	104	102
0.0005	106	97
0.001	102	101
0.005	102	101
0.01	102	100
0.02	102	98
0.03	101	101
0.04	104	103
0.05	105	100
0.06	102	100
0.07	103	102
0.08	104	102
0.09	105	101
0.1	104	101
