# Supplementary material for: A systematic comparison of copy number alterations in four types of female cancer
Source: BMC Cancer. 2016 Nov 22;16:913. doi: 10.1186/s12885-016-2899-4 (PMC5120489; doi:10.1186/s12885-016-2899-4)
Supplement: Additional file 4: Table S3. — GISTIC focal peaks for female cancers – gains and losses. Table S3A shows the number of focal peaks for PCF-segmented input data to GISTIC and variable γ in a range of 10 to 90 for breast, ovarian, endometrial, and cervical cancers. Table S3B represents GISTIC focal peaks for CBS-segmented input data to GISTIC and variable α from 0.00001 to 0.1 for the above cohorts. (XLSX 12 kb) [file 12885_2016_2899_MOESM4_ESM.xlsx]

## Sheet: FemaleCancer
Supplementary Table 3. A: Segmented data by PCF and number of focal peaks (GISTIC 2.0) Selected values of α and γ are highlighted for each cohort
γ (PCF)	Breast		Ovarian		Endometrial		Cervical
	Amp	Del	Amp	Del	Amp	Del	Amp	Del
10	88	96	50	51	146	114	162	159
11	83	77	49	44	128	97	120	120
12	72	79	43	43	103	80	88	93
13	65	74	38	38	84	66	70	84
14	58	66	39	35	76	60	44	66
15	59	61	36	32	69	56	51	60
16	56	46	34	29	64	49	34	51
17	47	45	31	29	57	41	31	70
18	47	44	29	28	51	42	27	56
20	45	40	28	26	46	31	24	50
25	38	37	23	20	36	22	20	44
30	34	37	23	17	32	19	19	36
35	32	32	21	16	25	18	17	31
40	31	32	18	15	24	15	15	31
45	38	30	17	15	21	11	14	25
50	34	27	16	14	19	9	14	26
55	35	26	16	15	15	8	14	23
60	33	25	15	13	15	5	13	20
65	26	26	14	12	15	7	11	20
70	26	26	13	10	15	6	12	20
75	27	24	13	11	15	5	12	16
80	27	24	13	7	17	4	11	17
85	26	21	12	9	14	4	12	17
90	24	23	11	8	11	3	12	16
B: Segmented data by CBS and number of focal peaks (GISTIC 2.0)
α (CBS)	Breast		Ovarian		Endometrial		Cervical
	Amp	Del	Amp	Del	Amp	Del	Amp	Del
1e-05	40	33	24	16	32	22	19	36
5e-05	37	34	22	17	34	22	21	45
0.0001	40	36	23	15	32	22	20	41
0.0005	45	34	27	18	36	27	25	50
0.001	49	41	27	20	43	31	23	39
0.005	53	40	33	24	53	41	28	45
0.01	56	54	41	26	64	46	33	54
0.02	57	56	43	31	76	50	42	60
0.03	59	64	44	34	84	63	46	71
0.04	62	61	46	32	94	69	58	76
0.05	64	68	48	37	102	77	62	87
0.06	65	71	49	38	108	77	69	91
0.07	63	76	51	36	117	87	77	95
0.08	64	75	52	36	126	92	85	109
0.09	68	82	52	38	124	94	85	113
0.1	69	81	52	38	128	104	95	110
