# Supplementary material for: A systematic comparison of copy number alterations in four types of female cancer
Source: BMC Cancer. 2016 Nov 22;16:913. doi: 10.1186/s12885-016-2899-4 (PMC5120489; doi:10.1186/s12885-016-2899-4)
Supplement: Additional file 5: Table S4. — Highest percentage of overlap between α (CBS) and γ (PCF) – gains and losses. Table S4A demonstrates the highest percentage of overlap between α (CBS) and γ (PCF) for amplification GISTIC focal peaks of female cancers. Table S4B shows the highest overlap of α and γ for deletion GISTIC focal peaks. (XLSX 12 kb) [file 12885_2016_2899_MOESM5_ESM.xlsx]

## Sheet: highest Overlap
Supplementary Table 4 A: Highest percentage of overlap between α(CBS) and γ (PCF) - Amplification
Breast (MicMa) - Amplification
Data	Threshold	# of GISTIC peaks	ratio
γ	14	58	84% (49/58)
α	0.02	57	86% (49/57)
Ovarian - Amplification
Data	Threshold	# of GISTIC peaks	ratio
γ	12	43	84% (36/43)
α	0.02	43
Endometrial - Amplification
Data	Threshold	# of GISTIC peaks	ratio
γ	14	76	82% (62/76)
α	0.02	76
Cervix - Amplification
Data	Threshold	# of GISTIC peaks	ratio
γ	16	34	80% (27/34)
α	0.01	33	82% (27/33)
B: Highest percentage of overlap between α(CBS) and γ (PCF) - Deletion
Breast (MicMa) - Deletion
Data	Threshold	# of GISTIC peaks	ratio
γ	14	66	71% (47/66)
α	0.05	68	69% (47/68)
Ovarian - Deletion
Data	Threshold	# of GISTIC peaks	ratio
γ	13	38	71% (27/38)
α	0.05	37	73% (27/37)
Endometrial - Deletion
Data	Threshold	# of GISTIC peaks	ratio
γ	16	49	84% (41/49)
α	0.02	50	82% (41/50)
Cervix - Deletion
Data	Threshold	# of GISTIC peaks	ratio
γ	25	44	59% (26/44)
α	0.005	45	58% (26/45)
