# Supplementary material for: A systematic comparison of copy number alterations in four types of female cancer
Source: BMC Cancer. 2016 Nov 22;16:913. doi: 10.1186/s12885-016-2899-4 (PMC5120489; doi:10.1186/s12885-016-2899-4)
Supplement: Additional file 7: Table S5. — GISTIC focal peaks for selected α (CBS) and γ (PCF) - gains and losses. Table S5 reveals the GISTIC focal peaks of the selected values in Table S4. Indicated by asterisks (*) are the joint regions between cancer types for at least two cancers displaying a common genomic region, and (n) representing the number of events in each cohort. (XLSX 37 kb) [file 12885_2016_2899_MOESM7_ESM.xlsx]

## Sheet: PCF & CBS
Supplementary Table 5. Shows the GISTIC focal peaks for female cancers regarding to the highest percentage of overlap between α (CBS) and γ (PCF). Asterisks (*) shows the overlap between cancer types in which at least two cancers display a common genomic region n represents the number of events in each cohort
PCF - Amplification					PCF - Amplification							CBS - Amplification					CBS - Amplification
Breast (γ = 14 )	Ovarian (γ = 12)	Endometrial (γ = 14)	Cervix (γ = 16)		Cytoband	B (γ = 14 ) & n = 58	O (γ = 12) & n = 42	E (γ = 14) & n= 74	C (γ = 16) & n = 33			Breast (α = 0.02)	Ovarian (α = 0.02)	Endometrial (α = 0.02)	Cervix (α = 0.01)		Cytoband	B (α = 0.02) & n = 57	O (α = 0.02) & n= 42	E (α = 0.02) & n= 74	C (α = 0.01) & n= 32
	1p36.31				1p36.31								1p36.31		1p36.31		1p36.31					*			Breast
		1p36.13			1p36.13									1p36.13			1p36.13								Ovarian
			1p34.3		1p34.3										1p34.3		1p34.3								Endometrial
	1p34.2	1p34.2			1p34.2					*			1p34.2	1p34.2			1p34.2					*			Cervix
			1p33		1p33										1p31.3		1p31.3
			1p31.3		1p31.3								1q21.1	1q21.1			1q21.1					*
		1p31.2			1p31.2							1q21.2					1q21.2
			1p21.1		1p21.1							1q21.3	1q21.3				1q21.3					*
	1q21.1				1q21.1					*			1q22				1q22
1q21.2					1q21.2									1q23.2			1q23.2
1q21.3		1q21.3			1q21.3							1q25.1		1q25.1			1q25.1					*
	1q22				1q22							1q25.2					1q25.2
		1q23.3			1q23.3							1q31.3					1q31.3
1q25.1		1q25.1			1q25.1					*				1q32.1	1q32.1		1q32.1					*
1q25.2					1q25.2							1q32.2					1q32.2
1q32.1		1q32.1	1q32.1		1q32.1					*				1q41			1q41
1q32.2					1q32.2							1q42.11					1q42.11
		1q41			1q41									1q42.12			1q42.12
1q42.11					1q42.11									1q42.13			1q42.13
1q42.3					1q42.3							1q42.3					1q42.3
1q43					1q43							1q43					1q43
		1q44	1q44		1q44					*			1q44	1q44			1q44					*
		2p25.3			2p25.3									2p25.3			2p25.3
	2p23.3				2p23.3									2p25.1			2p25.1
			2p23.1		2p23.1								2p23.3				2p23.3
		2p22.2			2p22.2								2p21				2p21
	2p21				2p21							2p15					2p15
2p15					2p15										2p11.2		2p11.2
	2q11.1				2q11.1									2q13			2q13
		2q13			2q13										2q32.1		2q32.1
			2q32.1		2q32.1										2q32.3		2q32.3
			2q32.3		2q32.3									2q35			2q35
		2q37.1			2q37.1									2q37.1			2q37.1
	2q37.3				2q37.3								2q37.3				2q37.3
		3p26.1			3p26.1								3p21.31				3p21.31
3p25.1					3p25.1								3q21.2		3q21.2		3q21.2					*
		3p24.2			3p24.2									3q23			3q23
		3p21.31			3p21.31							3q26.2	3q26.2				3q26.2					*
	3p21.1				3p21.1									3q26.33			3q26.33
	3q21.2				3q21.2										3q27.3		3q27.3
			3q21.3		3q21.3								3q29		3q29		3q29					*
		3q23			3q23									4p16.1			4p16.1
3q26.2	3q26.2				3q26.2					*				4p15.2			4p15.2
		3q27.1			3q27.1									4q12			4q12
			3q27.3		3q27.3										4q13.3		4q13.3
	3q29		3q29		3q29					*		4q21.1		4q21.1			4q21.1					*
	4p16.3				4p16.3									4q31.1			4q31.1
		4p16.1			4p16.1									4q35.1			4q35.1
		4p15.2			4p15.2								5p15.33	5p15.33	5p15.33		5p15.33					*
		4q12			4q12										5p13.3		5p13.3
4q21.1		4q21.1			4q21.1					*				5q15			5q15
		4q31.1			4q31.1								5q33.1	5q33.1			5q33.1					*
		4q35.1			4q35.1									5q34			5q34
	5p15.33	5p15.33	5p15.33		5p15.33					*			5q35.3	5q35.3			5q35.3					*
			5p13.3		5p13.3								6p25.3				6p25.3
	5q33.1	5q33.1			5q33.1					*			6p21.33				6p21.33
	5q35.3	5q35.3			5q35.3					*		6q12					6q12
	6p25.3	6p25.3			6p25.3					*		6q21	6q21				6q21					*
	6p21.33				6p21.33									6p21.2			6p21.2
		6p21.1			6p21.1							6q22.33					6q22.33
6q12					6q12									6q25.3			6q25.3
6q21					6q21									7p22.3			7p22.3
6q22.33					6q22.33							7p14.3					7p14.3
		6q25.2			6q25.2							7p11.2					7p11.2
		7p22.3			7p22.3								7q22.1	7q22.1			7q22.1					*
7p11.2					7p11.2									7q35	7q35		7q35					*
	7q11.22				7q11.22									8p23.3			8p23.3
	7q22.1				7q22.1					*				8p23.1			8p23.1
			7q36.1		7q36.1									8p21.3			8p21.3
		7q36.3			7q36.3							8p12					8p12
		8p23.1			8p23.1							8p11.23					8p11.23
		8p21.3			8p21.3								8p11.21	8p11.21			8p11.21					*
8p12					8p12							8p11.1					8p11.1
8p11.23					8p11.23							8q22.1		8q22.1			8q22.1					*
	8p11.21	8p11.21			8p11.21					*		8q22.3					8q22.3
8q11.1					8q11.1							8q23.2					8q23.2
8q21.13					8q21.13							8q23.3			8q23.3		8q23.3					*
8q22.3					8q22.3							8q24.21	8q24.21	8q24.21			8q24.21					*
8q22.1		8q22.1			8q22.1					*				8q24.22			8q24.22
8q23.3					8q23.3							8q24.3	8q24.3	8q24.3	8q24.3		8q24.3					*
8q24.12					8q24.12							8q24.23					8q24.23
8q24.21	8q24.21	8q24.21			8q24.21					*		9p24.1					9p24.1
		8q24.22			8q24.22									9p24.3	9p24.3		9p24.3					*
8q24.3	8q24.3	8q24.3	8q24.3		8q24.3					*				9p13.3			9p13.3
8q24.23					8q24.23								9q34.11	9q34.11			9q34.11					*
		9p24.3			9p24.3										10p15.3		10p15.3
			9p23		9p23							10p14					10p14
			9p22.2		9p22.2									10p12.2			10p12.2
		9p13.3			9p13.3									10q11.22			10q11.22
	9q34.11				9q34.11					*				10q21.2			10q21.2
10p14		10p14			10p14					*		10q21.3		10q21.3			10q21.3					*
		10p12.2			10p12.2							10q22.2					10q22.2
		10q11.22			10q11.22								10q22.3	10q22.3	10q22.3		10q22.3					*
		10q21.2			10q21.2										10q26.12		10q26.12
10q21.3		10q21.3			10q21.3					*			11p15.5				11p15.5
	10q22.1				10q22.1										11p15.3		11p15.3
		10q22.3	10q22.3		10q22.3					*				11p15.1			11p15.1
		10q25.2			10q25.2							11p13		11p13			11p13					*
			10q26.12		10q26.12							11p11.12		11p11.12			11p11.12					*
	11p15.5				11p15.5							11q13.1			11q13.1		11q13.1					*
			11p15.3		11p15.3									11q13.2			11q13.2
		11p15.1			11p15.1							11q13.3	11q13.3				11q13.3					*
11p13		11p13			11p13					*		11q13.4					11q13.4
11p11.12		11p11.12			11p11.12					*		11q13.5					11q13.5
11q13.1			11q13.1		11q13.1					*		11q14.1			11q14.1		11q14.1					*
	11q13.2	11q13.2			11q13.2					*					11q22.1		11q22.1
11q13.3					11q13.3									11q23.3			11q23.3
11q13.4					11q13.4							12p13.33	12p13.33				12p13.33					*
11q13.5					11q13.5									12p13.31			12p13.31
11q14.1			11q14.1		11q14.1					*			12p13.1				12p13.1
			11q22.1		11q22.1							12p12.3					12p12.3
		11q24.2			11q24.1							12p12.1					12p12.1
	11q25				11q25								12q13.13	12q13.13			12q13.13					*
12p13.33	12p13.33				12p13.33					*					12q14.3		12q14.3
		12p13.32			12p13.32							12q15					12q15
12p12.2					12p12.2									12q24.21			12q24.21
12p12.1					12p12.1										13q21.32		13q21.32
	12q13.13	12q13.13			12q13.13					*					13q22.1		13q22.1
			12q14.3		12q14.3							14q11.2	14q11.2				14q11.2					*
12q15					12q15							14q22.1					14q22.1
		12q24.21			12q24.21									14q24.1			14q24.1
		13q12.11			13q12.11									14q32.13			14q32.13
			13q21.32		13q21.32								15q11.2	15q11.2	15q11.2		15q11.2					*
			13q22.1		13q22.1							15q23					15q23
		13q31.3			13q31.3							15q26.1					15q26.1
		13q34			13q34							15q26.3		15q26.3			15q26.3					*
14q11.2	14q11.2		14q11.2		14q11.2					*			16p13.3	16p13.3			16p13.3					*
14q13.2					14q13.2								16p11.2				16p11.2
14q22.1					14q22.1									16q21			16q21
		14q24.1			14q24.1									16q22.1			16q22.1
		14q32.2			14q32.13									16q23.3			16q23.3
	15q11.2	15q11.2	15q11.2		15q11.2					*				17p13.3			17p13.3
15q26.1	15q26.1				15q26.1					*		17q11.2					17q11.2
15q26.3		15q26.3			15q26.3					*		17q12			17q12		17q12					*
	16p13.3				16p13.3							17q21.2					17q21.2
	16p11.2				16p11.2							17q21.33					17q21.32
		16q24.1			16q24.1										17q21.31		17q21.31
		17p13.3			17p13.3							17q23.1					17q23.1
17q11.2					17q11.2							17q23.2					17q23.2
17q12			17q12		17q12					*		17q24.1					17q24.1
17q21.2					17q21.2							17q24.2		17q25.1			17q24.2					*
17q21.33					17q21.33								17q25.3				17q25.3
17q23.1					17q23.1										18p11.31		18p11.31
17q23.2					17q23.2									18p11.23			18p11.23
17q24.1					17q24.1									18q12.3			18q12.3
17q24.2					17q24.2									18q23			18q23
17q25.1		17q25.1			17q25.1					*			19p13.2				19p13.2
	17q25.3				17q25.3								19q12				19q12
			18p11.31		18p11.31									19q13.11	19q13.11		19q13.11					*
		18p11.23			18p11.23							19q13.12	19q13.12				19q13.12					*
		18q21.1			18q21.1								19q13.2				19q13.2
		18q22.3			18q22.3								19q13.42				19q13.42
	19p13.13				19p13.13									20p11.21			20p11.21
19p13.12					19p13.12							20q13.2					20q13.2
	19q12				19q12								20q13.31				20q13.31
		19q13.11	19q13.11		19q13.11					*			21q22.3				21q22.3
	19q13.12				19q13.12									21q22.12			21q22.12
19q13.13					19q13.13									22q12.3			22q12.3
	19q13.2				19q13.2
		20p11.21			20p11.21
20q13.2					20q13.2
	20q13.33	20q13.33	20q13.33		20q13.33					*
	21q22.3	21q22.3			21q22.3					*
		22q12.3			22q12.3
PCF - Deletion					PCF - Deletion							CBS - Deletion					CBS - Deletion
Breast (γ = 14 )	Ovarian (γ = 13)	Endometrial (γ = 16)	Cervix (γ = 25)		Cytoband	B (γ = 14 ) & n = 64	O (γ = 13) & n = 38	E (γ = 16) & n = 49	C (γ = 25) & n = 44			Breast (α = 0.05)	Ovarian (α = 0.05)	Endometrial (α = 0.02)	Cervix (α = 0.005)		Cytoband	B (α = 0.05) & n = 67	O (α = 0.05) & n = 37	E (α = 0.02) & n = 50	C (α = 0.005) & n= 45
1p35.3					1p35.3							1p36.21					1p36.21
1p35.1					1p35.1							1p36.11					1p36.11
			1p31.1		1p31.1							1p35.1					1p35.1
1p22.3					1p22.3										1p31.3		1p31.3
	1p22.1				1p22.1								1p22.3				1p22.3
1p21.1		1p21.1	1p21.1		1p21.1					*		1p21.1		1p21.1			1p21.1					*
1p13.2					1p13.2										1p21.2		1p21.2
		1q23.1			1q23.1							1p13.2					1p13.2
		1q24.2			1q24.2									1q23.1			1q23.1
			1q24.3		1q24.3									1q24.2			1q24.2
		1q31.1			1q31.1									1q31.1			1q31.1
		1q41			1q41								1q31.3				1q31.3
2p25.3					2p25.3									1q41	1q41		1q41					*
		2p12			2p12									1q42.12			1q42.12
2q13					2q13							2p25.3					2p25.3
		2q14.1			2q14.1									2p12			2p12
2q22.1			2q22.1		2q22.1					*		2q13					2q13
			2q34		2q34									2q14.1			2q14.1
2q37.3			2q37.3		2q37.3					*					2q22.1		2q22.1
	3p26.3	3p26.3	3p26.3		3p26.3					*		2q24.2					2q24.2
	3p24.1		3p24.1		3p24.1					*		2q33.2					2q33.2
		3p22.1			3p22.1										2q34		2q34
3p22.3					3p22.3							2q37.3			2q37.3		2q37.3					*
3p14.1					3p14.1								3p26.3		3p26.3		3p26.3					*
			3p14.2		3p14.2								3p24.1		3p24.1		3p24.1					*
		3p12.3			3p12.3									3p22.1			3p22.1
	3p11.2	3p11.2			3p11.2					*		3p21.31					3p21.31
		3q26.1			3q26.1										3p14.2		3p14.2
4p16.3					4p16.3									3p12.3			3p12.3
4p15.31			4p15.31		4p15.31					*				3q26.1			3q26.1
		4p14			4p14							4p16.3					4p16.3
			4p13		4p13							4p15.2					4p15.2
			4p12		4p12									4p14			4p14
		4q13.1			4q13.1										4p13		4p13
			4q13.2		4q13.2									4q13.1			4q13.1
			4q13.3		4q13.3										4q13.2		4q13.2
	4q21.23				4q21.23										4q13.3		4q13.3
			4q26		4q26								4q23				4q23
	4q27				4q27										4q24		4q24
			4q31.22		4q31.22										4q26		4q26
			4q32.1		4q32.1										4q32.1		4q32.1
	4q35.1				4q35.1								4q35.1				4q35.1
		5p14.2			5p14.2							4q35.2					4q35.2
	5q11.2				5q11.2									5p14.2			5p14.2
5q12.3					5q12.3							5q12.3					5q12.3
		5q14.3	5q14.3		5q14.3					*			5q13.2				5q13.2
	5q21.2				5q21.2									5q14.3	5q14.3		5q14.3					*
		5q23.3			5q23.3								5q21.1	5q21.1			5q21.1					*
5q31.2					5q31.2							5q31.1					5q31.1
	5q33.3				5q33.3								5q33.3				5q33.3
		6p12.3			6p12.3									5q35.1			5q35.1
			6p12.2		6p12.2										6p21.1		6p21.1
		6q14.1			6q14.1									6p12.3			6p12.3
6q15					6q15							6q13					6q13
		6q16.1			6q16.1							6q16.3					6q16.3
			6q16.3		6q16.3										6q21		6q21
	6q22.32				6q22.32								6q22.33	6q22.33			6q22.33					*
		6q22.33			6q22.33							6q25.3	6q25.3				6q25.3					*
	6q25.3				6q25.3							6q27					6q27
6q27					6q27										7p21.3		7p21.3
	7p21.3		7p21.3		7p21.3					*			7p21.2	7p21.2			7p21.2					*
		7p21.2			7p21.2							7p15.1					7p15.1
7q11.23					7q11.23							7q11.23					7q11.23
		7q21.11			7q21.11									7q21.11			7q21.11
7q22.1			7q22.1		7q22.1					*		7q22.1		7q22.1			7q22.1
		7q31.1			7q31.1									7q31.1	7q31.1		7q31.1					*
			7q31.33		7q31.33										7q33		7q33
			7q33		7q33										7q34		7q34
7q36.3					7q36.3							7q36.2					7q36.2
8p23.3					8p23.3							8p23.3					8p23.3
	8p23.1				8p23.1								8p23.1				8p23.1
8p22	8p22	8p22			8p22					*		8p22	8p22	8p22	8p22		8p22					*
	8p21.2	8p21.2	8p21.2		8p21.2					*			8p21.2	8p21.2	8p21.2		8p21.2					*
8p12			8p12		8p12					*		8p12			8p12		8p12					*
		8q23.3			8q23.3									8q21.2			8q21.2
			8q23.2		8q23.2									8q23.3			8q23.3
		8q24.22			8q24.22										8q24.3		8q24.3
		9p24.1			9p24.1									8q24.22			8q24.22
	9p22.2				9p22.2									9p24.1			9p24.1
9p21.3					9p21.3					*		9p21.3	9p21.3				9p21.3					*
		9p21.2			9p21.2									9p21.2			9p21.2
		9p21.1			9p21.1									9q21.13			9q21.13
		9q21.13			9q21.13							9q22.31					9q22.31
9q22.31					9q22.31							9q31.1	9q31.1	9q31.1			9q31.1					*
9q31.1	9q31.1	9q31.1			9q31.1					*				9q33.3			9q33.3
		9q33.3			9q33.3							9q34.2					9q34.2
		10q11.23			10q11.23									10p12.31			10p12.31
10q21.3					10q21.3								10q21.1	10q21.1			10q21.1					*
		10q22.2			10q22.2							10q21.3			10q21.3		10q21.3					*
			10q23.31		10q23.31									10q22.2			10q22.2
	10q23.33				10q23.33										10q23.31		10q23.31
10q24.2					10q24.2								10q23.33				10q23.33
			10q25.3		10q25.3							10q24.2					10q24.2
10q26.3					10q26.3										10q25.3		10q25.3
11p15.5					11p15.5							10q26.3					10q26.3
11p15.4	11p15.4				11p15.4					*		11p15.4	11p15.4				11p15.4					*
			11p15.1		11p15.1										11p15.1		11p15.1
11p14.3					11p14.3							11p14.3			11p14.3		11p14.3					*
		11p14.2			11p14.2									11p14.2			11p14.2
11p12					11p12							11p12					11p12
11p11.12			11p11.12		11p11.12							11q11					11q11
11q12.3					11q12.3							11q13.1					11q13.1
11q13.5					11q13.5							11q13.5					11q13.5
			11q14.3		11q14.3									11q22.1			11q22.1
		11q22.1			11q22.1							11q22.3	11q22.3				11q22.3					*
11q22.3	11q22.3		11q22.3		11q22.3					*					11q24.2		11q24.2
11q23.1					11q23.1							11q24.3					11q24.3
			11q24.2		11q24.2									12p13.33	12p13.33		12p13.33					*
11q24.3					11q24.3									12p13.2			12p13.2
		12p13.2			12p13.2								12p12.3				12p12.3
			12p13.1		12p13.1										12p11.22		12p11.22
		12q12			12q12							12q13.13					12q13.13
12q13.13					12q13.13									12q14.1			12q14.1
		12q14.1			12q14.1									12q21.2			12q21.2
	12q21.2	12q21.2			12q21.2					*			12q21.31				12q21.31
			12q24.23		12q24.23							12q24.31					12q24.31
12q24.31					12q24.31								13q21.1				13q21.1
13q12.11					13q12.11										13q13.3		13q13.3
			13q13.3		13q13.3										13q14.2		13q14.2
	13q21.2		13q21.2		13q21.2					*		13q21.33		13q21.33	13q21.33		13q21.33					*
		13q21.33			13q21.33							13q31.3		13q31.3	13q31.3		13q31.3					*
13q31.3		13q31.3			13q31.3					*					14q11.2		14q11.2
			14q11.2		14q11.2									14q12			14q12
		14q12			14q12								14q21.1				14q21.1
14q13.1					14q13.1										14q21.2		14q21.2
	14q21.1				14q21.1									14q21.3			14q21.3
		14q21.3			14q21.3								14q23.1				14q23.1
	14q23.1		14q23.1		14q23.1					*		14q31.1					14q31.1
14q32.13					14q32.13							14q32.13					14q32.13
			15q11.2		15q11.2										15q11.2		15q11.2
	15q12				15q12									15q12			15q12
15q15.1					15q15.1							15q15.1					15q15.1
15q21.2					15q21.2							15q21.2	15q21.2				15q21.2					*
	15q21.3				15q21.3								16p13.3				16p13.3
16p11.1					16p11.1							16q12.1	16q12.1				16q12.1
16q12.2	16q12.2				16q12.1					*		16q12.2					16q12.2
16q21		16q21			16q21					*		16q21		16q21			16q21					*
16q22.1					16q22.1							16q22.1					16q22.1
16q22.3					16q22.3							16q23.1	16q23.1	16q23.1			16q23.1					*
16q23.1	16q23.1				16q23.1							16q23.2					16q23.2
17p13.2					17p13.2							16q24.1					16q24.1
17p12	17p12				17p12					*		17p12	17p12				17p12					*
	17q11.2				17q11.2							17p11.2					17p11.2
17q12	17q12				17q12					*			17q11.2				17q11.2
17q21.31					17q21.31								17q22				17q22
	17q22				17q22							17q21.31					17q21.31
18q21.1					18q21.1							18q12.1					18q12.1
	18q22.1		18q22.1		18q22.1					*					18q21.2		18q21.2
		18q22.2			18q22.2								18q22.1				18q22.1
18q23					18q23							18q23					18q23
19p13.3	19p13.3		19p13.3		19p13.3					*					19p13.2		19p13.2
	19q13.2				19q13.2							19p13.3					19p13.3
19q13.12					19q13.12							19q13.12					19q13.12
20p13					20p13								19q13.42				19q13.42
			20p12.1		20p12.1										20p12.1		20p12.1
21q11.2		21q11.2			21q11.2					*		21q11.2					21q11.2
	22q13.1				22q13.1								21q21.1	21q21.1			21q21.1					*
22q13.2	22q13.2				22q13.2					*		21q22.11					21q22.11
															22q11.23		22q11.23
													22q13.1				22q13.1
												22q13.2					22q13.2
