# Supplementary material for: A systematic comparison of copy number alterations in four types of female cancer
Source: BMC Cancer. 2016 Nov 22;16:913. doi: 10.1186/s12885-016-2899-4 (PMC5120489; doi:10.1186/s12885-016-2899-4)
Supplement: Additional file 11: Table S6. — GISTIC focal peaks for joint regions of CBS and PCF gains and losses. This table shows the GISTIC focal peaks of the overlapping regions between CBS and PCF. (XLSX 15 kb) [file 12885_2016_2899_MOESM11_ESM.xlsx]

## Sheet: Overlap Female Cancers_Focal
Supplementary Table 6. Shows GISTIC focal pekas of all studied cancers (overlaped of CBS & PCF)
Amplification						Deletion
Cytoband	Breast (n=46)	Ovarian (n=32)	Endometrial (n=52)	Cervix (n=24)		Cytoband	Breast (n=41)	Ovarian (n=21)	Endometrial (n=39)	Cervix (n=24)
1p36.31						1p35.1
1p36.13						1p21.1
1p34.3						1p13.2
1p34.2						1q23.1
1p31.3						1q24.2
1q21.1						1q31.1
1q21.2						1q41
1q21.3						2p25.3
1q22						2p12
1q25.1						2q13
1q25.2						2q14.1
1q32.1						2q22.1
1q32.2						2q34
1q41						2q37.3
1q42.11						3p26.3
1q42.3						3p24.1
1q43						3p22.1
1q44						3p14.2
2p25.3						3p12.3
2p23.3						3q26.1
2p21						4p16.3
2p15						4p14
2q13						4p13
2q32.1						4q13.1
2q32.3						4q13.2
2q37.1						4q13.3
2q37.3						4q26
3q21.2						4q32.1
3q23						4q35.1
3q26.2						5p14.2
3q27.3						5q12.3
3q29						5q14.3
4p16.1						5q33.3
4p15.2						6p12.3
4q12						6q22.33
4q21.1						6q25.3
4q31.1						6q27
4q35.1						7p21.3
5p15.33						7p21.2
5p13.3						7q11.23
5q33.1						7q21.11
5q35.3						7q22.1
6p25.3						7q31.1
6p21.33						7q33
6q12						8p23.3
6q21						8p23.1
6q22.33						8p22
7p22.3						8p21.2
7p11.2						8p12
7q22.1						8q23.3
8p23.1						8q24.22
8p21.3						9p24.1
8p12						9p21.3
8p11.23						9p21.2
8p11.21						9q21.13
8q22.3						9q22.31
8q23.3						9q31.1
8q24.21						9q33.3
8q24.22						10q21.3
8q24.3						10q22.2
8q24.23						10q23.31
9p24.3						10q23.33
9p13.3						10q24.2
9q34.11						10q25.3
10p14						10q26.3
10p12.2						11p15.4
10q11.22						11p15.1
10q21.2						11p14.3
10q21.3						11p14.2
10q22.3						11p12
10q26.12						11q13.5
11p15.5						11q22.1
11p15.3						11q22.3
11p15.1						11q24.2
11p13						11q24.3
11p11.12						12p13.2
11q13.1						12q13.13
11q13.2						12q14.1
11q13.3						12q21.2
11q13.4						12q24.31
11q13.5						13q13.3
11q14.1						13q21.33
11q22.1						13q31.3
12p13.33						14q11.2
12p12.1						14q12
12q13.13						14q21.1
12q14.3						14q21.3
12q15						14q23.1
12q24.21						14q32.13
13q21.32						15q11.2
13q22.1						15q15.1
14q11.2						15q21.2
14q22.1						16q12.1
14q24.1						16q21
14q32.13						16q22.1
15q11.2						16q23.1
15q26.1						17p12
15q26.3						17q11.2
16p13.3						17q21.31
16p11.2						17q22
17p13.3						18q22.1
17q11.2						18q23
17q12						19q13.12
17q21.2						20p12.1
17q23.1						21q11.2
17q23.2						22q13.1
17q24.1						22q13.2
17q24.2
17q25.3
18p11.31
18p11.23
19q12
19q13.11
19q13.12
19q13.2
20p11.21
20q13.2
21q22.3
22q12.3
