# Supplementary material for: A systematic comparison of copy number alterations in four types of female cancer
Source: BMC Cancer. 2016 Nov 22;16:913. doi: 10.1186/s12885-016-2899-4 (PMC5120489; doi:10.1186/s12885-016-2899-4)
Supplement: Additional file 12: Table S7. — Arm-level significant table for four studied cancers. Table S7 illustrates the significant arm-levels for the four different female cancer types. The colored arms show the significant ranges. Breast, ovarian, endometrial, and cervical cancers are colored in pink, green, purple, and brown, respectively. (XLSX 12 kb) [file 12885_2016_2899_MOESM12_ESM.xlsx]

## Sheet: Sheet1
Supplementary Table 7. Arm-level significant table for four studied cancers
B	O	E	C
1p	1p	1p	1p
1q	1q	1q	1q
2p	2p	2p	2p
2q	2q	2q	2q
3p	3p	3p	3p
3q	3q	3q	3q
4p	4p	4p	4p
4q	4q	4q	4q
5p	5p	5p	5p
5q	5q	5q	5q
6p	6p	6p	6p
6q	6q	6q	6q
7p	7p	7p	7p
7q	7q	7q	7q
8p	8p	8p	8p
8q	8q	8q	8q
9p	9p	9p	9p
9q	9q	9q	9q
10p	10p	10p	10p
10q	10q	10q	10q
11p	11p	11p	11p
11q	11q	11q	11q
12p	12p	12p	12p
12q	12q	12q	12q
13q	13q	13q	13q
14q	14q	14q	14q
15q	15q	15q	15q
16p	16p	16p	16p
16q	16q	16q	16q
17p	17p	17p	17p
17q	17q	17q	17q
18p	18p	18p	18p
18q	18q	18q	18q
19p	19p	19p	19p
19q	19q	19q	19q
20p	20p	20p	20p
20q	20q	20q	20q
21q	21q	21q	21q
22q	22q	22q	22q
