# Supplementary material for: A systematic comparison of copy number alterations in four types of female cancer
Source: BMC Cancer. 2016 Nov 22;16:913. doi: 10.1186/s12885-016-2899-4 (PMC5120489; doi:10.1186/s12885-016-2899-4)
Supplement: Additional file 14: Figure S5. — A schematic view of two common genes among female cancers. This schematic view shows the genomic positions of two genes that were found common among female cancers. The figure further suggests an explanation about the lack of any common genes for the focal aberrations at 8q24.3. (XLSX 493 kb) [file 12885_2016_2899_MOESM14_ESM.xlsx]

## Sheet: PCF_Amp&Del
Supplementry Table 8. Genes residing in loci of specific amplifications and deletions (PCF)
	PCF - Amplification
Cytoband	1p36.31	1p36.13	1p34.3	1p34.2	1p33	1p31.3	1p31.2	1p21.1	1q21.1	1q21.2	1q21.3	1q22	1q23.3	1q25.1	1q25.2	1q32.1	1q32.2	1q41	1q42.11	1q42.3	1q43	1q44	2p25.3	2p23.3	2p23.1	2p22.2	2p21	2p15	2q11.1	2q13	2q32.1	2q32.3	2q37.1	2q37.3	3p26.1	3p25.1	3p24.2	3p21.31	3p21.1	3q21.2	3q21.3	3q23	3q26.2	3q27.1	3q27.3	3q29	4p16.3	4p16.1	4p15.2
B (γ = 14 )
O (γ = 12)
E (γ = 14)
C (γ = 16)
				*					*					*		*						*																					*			*
	hsa-mir-34a	HTR6	MYCBP	COL9A2	FOXD2	NFIA	RPE65	PRMT6	FCGR1B	ARNT	NUP210L	BGLAP	hsa-mir-556	GPR52	ABL2	NR5A2	hsa-mir-29b-2	hsa-mir-194-1	NVL	GGPS1	ZP4	AHCTF1	RPS7	ALK	XDH	SFRS7	ZFP36L2	PEX13	MAL	BCL2L11	FLJ44048	HSPD1	hsa-mir-149	hsa-mir-149	hsa-mir-563	FBLN2	RPL15	hsa-mir-135a-1	hsa-mir-135a-1	ZNF148	GATA2	hsa-mir-198	hsa-mir-569	ABCC5	LPP	hsa-mir-922	hsa-mir-943	WDR1	PPARGC1A
	hsa-mir-551a	NBL1	RHBDL2	NFYC		INADL	DEPDC1		NOTCH2	CTSK		LMNA	ALDH9A1	RABGAP1L	SOAT1	hsa-mir-205	C4BPA	EPRS	TP53BP2	ARID4B		SCCPDH	TSSC1	CAD		ARL6IP2	COX7A2L	REL	ZNF2	ACOXL		HSPE1	AGXT	AGXT	hsa-mir-885	PPARG	THRB	hsa-let-7g	hsa-let-7g	SNX4	GP9	hsa-mir-568	hsa-mir-551b	MCF2L2		hsa-mir-570	hsa-mir-571	SLC2A9
	hsa-mir-429	PLA2G2A	RRAGC	PPT1		TM2D1			SEC22B	CTSS		RIT1	APOA2	CACYBP	ANGPTL1	hsa-mir-29b-2	C4BPB	HLX	DEGS1			KIF26B	TTC15	FOSL2		GEMIN6	HAAO	XPO1	KCNIP3			PLCL1	KIF1A	KIF1A	ATP2B2	RAF1	UBE2E1	hsa-mir-566	hsa-mir-566	ALDH1L1	MCM2	hsa-mir-567	EVI1	KLHL24		hsa-mir-944	ADD1
	RERE	PLA2G5	GJA9	RLF					PDE4DIP	GOLPH3L		SSR2	ATP1A2	RC3H1	FAM20B	hsa-mir-135b	CR1	MARK1	FBXO28			ZNF695	ADI1	GCKR		DHX57	EML4	USP34	FAHD2A			STK17B	BOK	BOK	BTD	RPL32	UBE2E2	hsa-mir-191	hsa-mir-191	KLF15	PLXNA1	ACPP	GHSR	PARL		hsa-mir-28	ADRA2C
	CA6	OTUD3		RIMS3					PPIAL4	HORMAD1		CCT3	ATP1A4	hsa-mir-488	RALGPS2	ADORA1	CR1L	BPNT1	CNIH4			TFB2M	ALLC	GTF3C2		HNRPLL	MTA3	CCT4	MRPS5			GTF3C3	COL6A3	DTYMK	CAV3	SYN2	NR1D2	hsa-mir-565	ACY1	SLC41A3	RHO	ADCY5	MDS1	YEATS2		AHSG	ATP5I
	CASP9	PLA2G2D		ZMPSTE24					NOTCH2NL			DAP3	CASQ1	hsa-mir-199a-2	TOR3A	ATP2B4	CR2	RAB3GAP2	WDR26			SMYD3	COLEC11	KHK		GALM	THADA	B3GNT2	ZNF514			SF3B1	DTYMK	GPC1	DAZL	IQSEC1	NKIRAS1	hsa-mir-564	ALAS1	MUC13	RPN1	ADPRH	CLDN11	MAP6D1		APOD	CRMP1
	TNFRSF8	PLA2G2E		CAP1					NBPF20			ARHGEF2	CD48	ABL2	C1orf125	AVPR1B	CD55	MOSC2				C1orf71	RNASEH1	MPV17			PLEKHH2	FLJ13305	TEKT4			MOBKL3	GBX2	GPR35	FANCD2	CAND2		hsa-mir-138-1	AMT	HEG1	TRH	ATP1B3	PLD1	KLHL6		BCL6	CTBP1
	CDC2L1	RNF186		SMAP2					FAM72B			SLC25A44	COPA	FASLG		C4BPA	CD46	SLC30A10				ZNF692		PPM1G			OXER1	KIAA1841	PROM2			DNAH7	GPC1	HDLBP	FBLN2	NUP210		ACY1	APEH	ZXDC	CNBP	ATP6V1A	PRKCI	HTR3C		BDH1	DGKQ
	CLCN6	CAMK2N1		C1orf176					hsa-mir-765			PMF1	FCER1G	ASTN1		C4BPB		IARS2				ZNF672		PPP1CB			KCNG3	AHSA2				HECW2	GPR35	NDUFA10	HRH1	MKRN2		ALAS1	RHOA	SLC12A8	RAB7A	ATR	SKIL	HTR3D		AP2M1	EVC
	CLCNKA	PLA2G2F		ZNF643					hsa-mir-9-1			KIAA0907	FCGR2A	SERPINC1		CACNA1S		MOSC1				SH3BP5L		UCN			LOC728819	COMMD1				BOLL	HDLBP	SEPT2	IRAK2	TMEM40		AMT	SLC25A20	OSBPL11	RUVBL1	FOXL2	SLC2A2			CLCN2	FGFR3
	CLCNKB	MUL1		MFSD2					hsa-mir-555			SYT11	FCGR2B	CACNA1E		CD34		C1orf115				OR2T34		SLC30A3				PUS10				PGAP1	NDUFA10	PDCD1	OGG1	HDAC11		APEH	CISH	UROC1	MBD4	CASR	TLOC1			CPN2	GAK
	CORT	UBXD3		TMCO2					hsa-mir-92b			SMG5	FCGR3A	DHX9		CHI3L1		LYPLAL1				OR2T10		SLC5A6								COQ10B	SEPT2	PPP1R7	OXTR	TSEN2		ARF4	COL7A1	ROPN1B	H1FX	CD80	TNFSF10			CRYGS	GRK4
	DFFA	FAM43B		ZNF684					hsa-mir-190b			MAPBPIP	FCGR3B	GLUL		CHIT1						OR2T11		EIF2B4								ANKRD44	PDCD1	PER2	PPARG			RHOA	DAG1	C3orf22	MGLL	CD86	TNIK			DGKG	HTT
	DFFB	TMCO4		ZNF642					hsa-mir-554			GON4L	HSPA6	MR1		CR1						PGBD2		MRPL33								MARS2	PPP1R7	LRRFIP1	RAF1			CACNA1D	DOCK3	CHST13	COPG	CSTA	GPR160			DLG1	HGFAC
	DVL1	PLA2G2C		BMP8B					ADAR			YY1AP1	LMX1A	LAMC1		CR1L						OR2T3		BRE								RFTN2	SPP2	HDAC4	RPL32			SLC25A20	DUSP7	LOC200810	TMCC1	DRD3	MYNN			DVL3	IDUA
	MEGF6	C1orf151		COL8A2					ARNT			UBQLN4	LY9	LAMC2		CR2						OR2T29		SNX17								FLJ39660	DGKD	FARP2	SATB1			CAMP	CELSR3	CCDC37	PLXND1	EPHB1	EIF5A2			EHHADH	LETM1
	EPHA2			CSF3R					BCL9			RAB25	MGST3	NCF2		CSRP1						OR2G6		SUPT7L								C2orf66	PER2	RAMP1	SEC13			CCK	GNAI2	TR2IT1	C3orf27	GAP43	AADACL1			EIF4A2	LRPAP1
	ENO1			FHL3					BGLAP			SEMA4A	MPZ	PIGC		CTSE						OR2T2		PREB									LRRFIP1	STK25	SLC6A1			ENTPD3	GNAT1		ACAD9	GATA2	SLC7A14			EIF4G1	MSX1
	FRAP1			GJA4					CHRNB2			PAQR6	NDUFS2	QSOX1		CD55						OR2T5		CGREF1									HDAC4	CAPN10	SLC6A6			CDC25A	GPX1		KLF15	GOLGB1	FNDC3B			EPHB3	MYL5
	GABRD			GJB3					CKS1B			TMEM79	NHLH1	RGS16		LGTN						OR5BU1		EMILIN1									FARP2	PASK	SLC6A11			CISH	GRM2		SEC61A1	GP9	LRRC31			ETV5	PDE6B
	GNB1			GJB5					CLK2			MEX3A	NIT1	RNASEL		ELF3						OR2T27		XAB1									ARL4C	ATG4B	SYN2			CCR1	HYAL1		PODXL2	GSK3B	PHC3			FGF12	PPP2R2C
	ZBTB48			GRIK3					CRABP2			C1orf85	DDR2	RNF2		ELK4						OR2T35		MAPRE3									RAMP1	SNED1	TIMP4			CCR2	IMPDH2		IFT122	GTF2E1	ARPM1			GP5	RGS12
	TNFRSF9			INPP5B					CTSK			RXFP4	PBX1	SOAT1		FMOD						LOC646627		SLC4A1AP									STK25	TRAF3IP1	NR2C2			CCR3	LAMB2		C3orf37	HCLS1	LRRC34			HRG	RNF4
	MTHFR			MTF1					CTSS			VHLL	PFDN2	TNR		NR5A2								WDR43									COPS8	TMEM16G	VHL			CCR5	MST1		ISY1	HGD	RPL22L1			HES1	S100P
	NPPA			MYCL1					ECM1				PPOX	TNFSF4		GPR25								IFT172									CAPN10	PRLH	WNT7A			CCBP2	MST1R		KIAA1257	ITGB5	LOC344657			IL1RAP	SH3BP2
	NPPB			NDUFS5					EFNA1				PEX19	NPHS2		HSD11B1								NRBP1									PASK	THAP4	XPC			COL7A1	PFKFB4		EEFSEC	KPNA1	SAMD7			KNG1	WFS1
	PEX10			POU3F1					EFNA3				RGS4	TNFSF18		IL10								C2orf28									ATG4B	ANKMY1	BRPF1			CTNNB1	PLXNB1		ZXDC	LSAMP	CLDN11			LPP	WHSC1
	PEX14			PPT1					EFNA4				RXRG	ANGPTL1		IRF6								YPEL5									SH3BP4	SCLY	COLQ			CYP8B1	PRKAR2A		CCDC48	MCM2	PRKCI			MFI2	WHSC2
	PGD			PSMB2					ENSA				SDHC	XPR1		KCNH1								FLJ20254									SNED1	ASB1	CAMK1			DAG1	QARS		ABTB1	CD200	SKIL			MUC4	ZNF141
	PIK3CD			SFPQ					FCGR1A				SLAMF1	GPR52		KISS1								FLJ20628									TRAF3IP1	HES6	SH3BP5			DNASE1L3	RPL29		CHCHD6	MYLK	TLOC1			OPA1	SLBP
	PLOD1			DNALI1					FCGR1B				UAP1	RASAL2		LAD1								TRIM54									TMEM16G	RNPEPL1	VGLL4			DOCK3	SEMA3F		C3orf25	NCK1	GPR160			PAK2	NOL14
	EXOSC10			PABPC4					FDPS				USF1	PRDX6		LAMB3								AGBL5									PRLH	GAL3ST2	TBC1D5			DUSP7	TCTA		GPR175	NDUFB4	PHC3			PCYT1A	C4orf8
	PRKCZ			ZMYM4					FLG				RGS5	CEP350		CD46								RBKS									THAP4	RAB17	TATDN2			CELSR3	TNNC1		UROC1	PCCB	SAMD7			POLR2H	C4orf6
	RPL22			ZMYM6					FMO5				PEA15	SMG7		MDM4								FNDC4									ANKMY1	MLPH	SRGAP3			FHIT	UBA7		H1FOO	PIK3CB				PPP1R2	MFSD10
	RSC1A1			THRAP3					GBA				B4GALT3	RABGAP1L		MYBPH								GALNT14									SCLY	C2orf54	IQSEC1			FLNB	USP4		C3orf22	PLS1				MASP1	MAEA
	SCNN1D			PPIE					GJA5				CD84	FAM20B		MYOG								CCDC121									ASB1	ILKAP	ARPC4			GNAI2	UQCRC1		DNAJB8	PLXNA1				PSMD2	PCGF3
	SKI			CAP1					GJA8				FCGR2C	ARPC5		PPP1R12B								CLIP4									UGT1A10	ING5	TADA3L			GNAT1	IFRD2		CHST13	PPP2R3A				RFC4	SPON2
	SLC2A5			SF3A3					HDGF				DEDD	STX6		PCTK3								LBH									UGT1A8	NEU4	ATG7			XCR1	MAPKAPK3		KLHDC6	RASA2				RPL35A	TACC3
	SRM			NCDN					IL6R				ADAMTS4	IVNS1ABP		PFKFB2								C2orf16									UGT1A7	MTERFD2	CAND2			GPX1	SEMA3B		C3orf56	RBP1				SFRS10	MXD4
	TNFRSF1B			MACF1					ILF2				NOS1AP	NMNAT2		PIGR								ZNF512									UGT1A6	UBE2F	RFTN1			GRM2	ARMET		RAB43	RBP2				ST6GAL1	CPLX1
	TP73			MYCBP					INSRR				NR1I3	GLT25D2		PIK3C2B								ABHD1									UGT1A5	OTOS	NUP210			HYAL1	BAP1		CCDC37	RHO				SST	SLC26A1
	TNFRSF4			HEYL					IVL				DUSP12	RGL1		PKP1								CAPN13									UGT1A9	MYEOV2	PLCL2			IMPDH2	HYAL3		TR2IT1	RPN1				TFRC	MAN2B2
	ZBTB17			EIF2C1					KCNN3				ATF6	DNM3		PLXNA2								ZNF513									UGT1A4	OR6B3	ANKRD28			ITIH1	HYAL2			RYK				THPO	D4S234E
	PRDM2			TRAPPC3					LMNA				NCSTN	TOR1AIP1		PRELP								TCF23									UGT1A1	FLJ33590	CAPN7			ITIH3	BSN			SLC15A2				TP63	STX18
	MMP23B			TEKT2					LOR				OLFML2B	CACYBP		PTPN7								PLB1									UGT1A3	DUSP28	MKRN2			ITIH4	RRP9			SLCO2A1				CHRD	FGFRL1
	KCNAB2			GNL2					MCL1				USP21	KLHL20		RABIF								LOC165186									USP40	ESPNL	THUMPD3			LAMB2	CACNA2D2			TF				EIF2B5	CYTL1
	TNFRSF25			UTP11L					SMCP				WDR42A	IER5		RBBP5								KRTCAP3									HJURP	RBM44	HACL1			LTF	VPRBP			TFDP2				CLDN1	PIGG
	TNFRSF14			HPCAL4					MEF2D				F11R	C1orf9		REN								SPDYA									HES6	AQP12A	TTLL3			MAP4	IHPK1			TRH				MAP3K13	STK32B
	TNFRSF18			TRIT1					MTX1				HSD17B7	C1orf26		RNPEP								LYCAT									CXCR7	KLHL30	LSM3			MST1	PARP3			TRPC1				ADIPOQ	LYAR
	PER3			RHBDL2					MUC1				UFC1	RALGPS2		SNRPE								DNAJC5G									RNPEPL1	OR6B2	LMCD1			MST1R	RBM6			UPK1B				KIAA0226	KIAA1530
	DHRS3			ADPRHL2					NPR1				CD244	DARS2		CNTN2								C2orf53									GAL3ST2	LOC643905	C3orf32			MYL3	RBM5			UMPS				ECE2	ZFYVE28
	VAMP3			C1orf109					NTRK1				ITLN1	KIAA1614		TNNI1								FLJ34931									RAB17	AQP12B	C3orf19			NKTR	TRAIP			CNBP				ABCC5	TNIP2
	H6PD			CDCA8					PDZK1				VANGL2	FAM5B		TNNT2																	TRPM8	D2HGDH	GHRL			PDHB	ARIH2			ZNF80				TNK2	C4orf15
	ISG15			C1orf78					PI4KB				SLAMF7	PAPPA2		TRAF5																	MLPH		SETD5			PFKFB4	TUSC4			ZNF148				ALG3	MFSD7
	PLCH2			MAP7D1					PKLR				PVRL4	TNN		BTG2																	IQCA		TMEM40			PLXNB1	USP19			RAB7A				IGF2BP2	TMEM175
	KIAA0562			DLGAP3					PRCC				NUF2	MRPS14		DYRK3																	C2orf54		TMEM111			PRKAR2A	SLC38A3			SOX14				CLDN16	TMEM128
	KLHL21			CLSPN					PRKAB2				TOMM40L	IFRG15		PPFIA4																	ILKAP		C3orf10			PRKCD	CYB561D2			BFSP2				NCBP2	C4orf42
	SLC35E2			OXCT2					PSMB4				FCRLA	TOR3A		RAB7L1																	ING5		RAD18			PTHR1	TMEM115			RUVBL1				MCF2L2	TMEM129
	MFN2			RRAGC					PSMD4				SLAMF6	RFWD2		FAIM3																	CENTG2		CIDEC			PTPRG	WDR6			B4GALT4				VPS8	MRFAP1
	ANGPTL7			C1orf149					RAB13				SH2D1B	EDEM3		MAPKAPK2																	NEU4		ZFYVE20			QARS	RASSF1			SNX4				CENTB2	EVC2
	UBE4B			MRPS15					RFX5				KLHDC9	NPL		GPR37L1																	MTERFD2		MTMR14			RPL29	NISCH			NR1I2				UBXD7	OTOP1
	MAD2L2			C1orf108					RIT1				UHMK1	C1orf21		SOX13																	UBE2F		MRPS25			SEMA3F	TREX1			MBD4				FETUB	ZNF595
	PDPN			YRDC					RORC				FCRLB	C1orf14		IKBKE																	OTOS		CRELD1			SMARCC1	TUSC2			H1FX				LAMP3	JAKMIP1
	MASP2			C1orf113					RPS27				ITLN2	C1orf25		ZC3H11A																	MYEOV2		TMEM43			NEK4	TWF2			KALRN				DNAJB11	FAM53A
	UTS2			SNIP1					S100A1				ARHGAP30	HMCN1		TMCC2																	OR6B3		HDAC11			TCTA	RAD54L2			COPB2				KLHL24	ZNF509
	RER1			ZMYM1					S100A2				C1orf192	C1orf49		KIF14																	FLJ33590		TSEN2			TDGF1	STAB1			CHST2				PIGX	ZNF721
	PARK7			KIAA0319L					S100A3				C1orf111	ACBD6		TIMM17A																	DUSP28		GRIP2			TGM4	NAT6			STXBP5L				TBCCD1	ZNF718
	CTRC			ZC3H12A					S100A4				C1orf110	ZBTB37		LRRN2																	ESPNL		C3orf20			TKT	ABHD14A			RNF7				LEPREL1	CRIPAK
	ACOT7			GJA9					S100A5				FLJ13137	RGS8		JARID1B																	RBM44		JAGN1			CLEC3B	WDR51A			IQCB1				ABCF3	DOK7
	CLSTN1			STK40					S100A6				LRRC52	SEC16B		IL24																	AQP12A		IL17RC			TNNC1	C3orf60			COX17				LSG1	RNF212
	SPEN			NT5C1A					S100A7				LOC642502	LHX4		PLEKHA6																	KLHL30		EAF1			UBA7	DNAH1			CD96				PARL	NAT8L
	KIF1B			MFSD2					S100A8				PCP4L1	CENPL		KIF21B																	OR6B2		OXNAD1			USP4	RBM15B			STAG1				YEATS2	LOC345222
	PLEKHM2			LSM10					S100A9				LOC100134860	C1orf105		NFASC																	ASB18		C3orf24			UQCRC1	GMPPB			POLQ				HRASLS	POLN
	KIAA1026			C1orf212					S100A10					C1orf19		CAMSAP1L1																	HCG3		GALNTL2			VIPR1	C3orf18			ALDH1L1				SENP2	FLJ46481
	CAMTA1			GJB4					S100A11					FAM129A		SRGAP2																	LOC643905		KCNH8			WNT5A	SCOTIN			PDIA5				RTP4
	DNAJC16			C1orf122					S100A12					C1orf125		ZNF281																	AQP12B		CHCHD4			ZNF35	ZMYND10			TOPBP1				MAGEF1
	TARDBP			C1orf102					S100A13					ZNF648		PHLDA3																	D2HGDH		METTL6			IFRD2	TEX264			FSTL1				ATP13A3
	ICMT			C1orf216					SHC1					TEDDM1		RIPK5																			C3orf31			MAPKAPK3	CCDC72			MRPL3				MAP6D1
	CHD5			MANEAL					SPRR1A					C1orf76		LMOD1																			IL17RE			SEMA3B	HEMK1			MGLL				PIGZ
	NOC2L			EIF2C3					SPRR1B					RC3H1		OPTC																			CPNE9			SLMAP	IHPK2			MRAS				B3GNT5
	FBXO2			EIF2C4					SPRR2A					TDRD5		C1orf107																			FGD5			ARMET	NCKIPSD			COPG				IQCG
	FBXO6			RSPO1					SPRR2B					TOR1AIP2		UBE2T																			RPUSD3			ACOX2	PHF7			TMCC1				ATP13A4
	OR4F3			EPHA10					SPRR2D					SLC9A11		IL19																			PRRT3			BAP1	TLR9			PLXND1				FYTTD1
	HSPB7			TFAP2E					SPRR2E					ANKRD45		G0S2																			DPH3			HYAL3	PH-4			DNAJC13				LRCH3
	ARHGEF16			BMP8A					SPRR2F					C1orf220		IL20																			LHFPL4			CADPS	QRICH1			SR140				C3orf34
	SSU72			KIAA0754					SPRR2G					APOBEC4		ADIPOR1																			LOC401052			HYAL2	DALRD3			C3orf27				LMLN
	UBIAD1								SPRR3							CYB5R1																						HESX1	PBRM1			ANAPC13				KLHL6
	WDR8								SSR2							LAX1																						BSN	SEMA3G			ARMC8				TMEM41A
	SLC45A1								VPS72							KLHDC8A																						LIMD1	PCBP4			C3orf17				TMEM44
	ELA2B								THBS3							ETNK2																						CCRL2	RNF123			PVRL3				CAMK2N2
	SDF4								TCHH							YOD1																						RPL14	CCDC71			ZBTB20				TM4SF19
	ERRFI1								TPM3							IPO9																						SEC22C	NT5DC2			C3orf28				RPL39L
	FBXO42								CCT3							HHAT																						RRP9	SLC26A6			PCOLCE2				FAM131A
	MXRA8								TUFT1							RCOR3																						CACNA2D2	CAMKV			SEC22A				ZDHHC19
	HES2								DAP3							C1orf106																						VPRBP	CCDC51			NPHP3				LRRC15
	FBLIM1								HIST2H2AA3							SERTAD4																						IHPK1	WDR82			ATP2C1				FAM43A
	CASZ1								HIST2H2AC							CAMK1G																						PARP3	ATRIP			ACAD9				TMEM207
	CPSF3L								HIST2H2BE							KLHL12																						ZNF197	NICN1			ASTE1				RTP1
	C1orf159								HIST2H4A							LGR6																						RBM6	MON1A			KLF15				C3orf59
	AURKAIP1								PIP5K1A							NUCKS1																						RBM5	ABHD14B			GTPBP8				C3orf21
	MRPL20								ANXA9							C1orf116																						NME6	UCN2			TAGLN3				CCDC50
	TMEM51								ITGA10							TRAF3IP3																						EIF1B	GPR62			SEC61A1				POP2
	VPS13D								ADAM15							NUAK2																						TRAIP	IQCF1			PIK3R4				RNF168
	ATAD3A								PEX11B							DDX59																						ARIH2	GLYCTK			PODXL2				HTR3C
	PANK4								SELENBP1							RASSF5																						TUSC4	PPM1M			A4GNT				LIPH
	DNAJC11								SH2D2A							PPP1R15B																						CXCR6	C3orf45			DBR1				HTR3D
	AJAP1								PRPF3							SLC45A3																						CSPG5	KLHDC8B			CLDN18				OSTalpha
	CTNNBIP1								ARHGEF2							NAV1																						CCR9	FBXW12			C3orf1				FBXO45
	AGTRAP								SEC22B							IGFN1																						USP19	CCDC36			PLA1A				MUC20
	KIAA0495								CHD1L							TMEM183A																						SLC38A3	C3orf62			AMOTL2				SENP5
	PLEKHG5								PDE4DIP							LEMD1																						CYB561D2	AMIGO3			CCRL1				TCTEX1D2
	LRRC47								SLC25A44							SLC26A9																						TMEM115	LOC389118			RAB6B				C3orf43
	PTCHD2								ARHGEF11							ARL8A																						RPP14	C3orf54			FBXO40				UTS2D
	HES4								SETDB1							SYT2																						FAM107A	IQCF2			IL20RB				HTR3E
	IIP45								UBAP2L							GOLT1A																						WDR6	IQCF3			SEMA5B				LOC285382
	ELA2A								SV2A							C1orf74																						RASSF1	TMEM89			XRN1				TPRG1
	PRDM16								DENND4B							MFSD4																						NISCH	SPINK8			WDR5B				RTP2
	NMNAT1								RBM8A							PM20D1																						TREX1	LOC646498			PARP14				OSTN
	VWA1								SCAMP3							TMEM58																						TUSC2				GRAMD1C				ATP13A5
	PRAMEF1								SF3B4							TMEM9																						TWF2				ROPN1				WDR53
	PRAMEF2								PIAS3							SLC41A1																						TRAK1				SIDT1				LRRC33
	NADK								HAX1							SYT14																						DHX30				SLC41A3				C3orf65
	EFHD2								C1orf61							C1orf157																						SACM1L				SLC35A5				hsa-mir-922
	MMEL1								SEMA6C							FAM58B																						SCAP				MSL2L1				hsa-mir-570
	C1orf89								POLR3C							TMEM81																						EXOSC7				FAIM				APOD
	OR4F5								TXNIP							C1orf186																						RAD54L2				SLC25A36				BDH1
	NOL9								PMVK							LOC642587																						STAB1				TMEM39A				CPN2
	AGMAT								C1orf2							TMEM183B																						NBEAL2				ABHD10				DLG1
	MORN1								NES							NAV1																						C3orf63				CDV3				GP5
	GPR157								JTB																													KLHL18				IFT122				HES1
	SPSB1								MTMR11																													LARS2				WDR52				MFI2
	GLTPD1								MLLT11																													NAT6				EAF2				MUC4
	TAS1R1								SLC27A3																													ABHD14A				MUC13				PAK2
	OR4F16								TDRKH																													WDR51A				C3orf37				PCYT1A
	CCNL2								CD160																													TMEM158				MRPS22				PPP1R2
	ESPN								TNRC4																													C3orf60				KTELC1				RPL35A
	TAS1R3								PMF1																													MYRIP				ISY1				TFRC
	ATAD3B								VPS45																													PTPN23				HEG1				KIAA0226
	PLEKHN1								KIAA0907																													DNAH1				KIAA1257				TNK2
	SLC25A33								POGZ																													HIGD1A				CDGAP				NCBP2
	DDI2								SYT11																													ERC2				KIAA1407				CENTB2
	LZIC								KIAA0460																													APPL1				SRPRB				UBXD7
	KIAA1751								SMG5																													GNL3				EEFSEC				PIGX
	KIAA2013								SNAPIN																													SPCS1				CLSTN2				LSG1
	THAP3								RUSC1																													SETD2				POPDC2				ATP13A3
	C1orf158								CA14																													TSP50				ATG3				PIGZ
	FBXO44								NBPF14																													RBM15B				CCDC14				IQCG
	RBP7								C1orf43																													GMPPB				TMEM108				FYTTD1
	CENTB5								C1orf77																													ARHGEF3				ZXDC				LRCH3
	UBE2J2								LCE2B																													ABHD5				ZBED2				C3orf34
	AADACL3								SLC39A1																													C3orf18				HSPBAP1				LMLN
	PUSL1								ZNF364																													SS18L2				C3orf52				TMEM44
	B3GALT6								MAPBPIP																													SCOTIN				QTRTD1				TM4SF19
	TPRG1L								TMOD4																													ZDHHC3				CCDC48				ZDHHC19
	C1orf93								LASS2																													ZMYND10				NEK11				LRRC15
	ARHGEF19								CRNN																													TEX264				UBA5				FAM43A
	ACTRT2								BOLA1																													CCDC72				C3orf36				C3orf21
	MIB2								ZBTB7B																													ZNF589				NAT13				RNF168
	C1orf127								C1orf66																													HEMK1				CEP63				OSTalpha
	SAMD11								APH1A																													IHPK2				CEP70				FBXO45
	PHF13								PLEKHO1																													SFMBT1				ABTB1				MUC20
	CCDC27								ACP6																													NCKIPSD				TMEM22				SENP5
	C1orf64								GPR89B																													PHF7				PARP9				TCTEX1D2
	SLC2A7								OAZ3																													TLR9				FAM62C				C3orf43
	CALML6								DPM3																													LZTFL1				ACAD11				WDR53
	TMEM201								MRPS21																													PH-4				CHCHD6				LRRC33
	C1orf86								ADAMTSL4																													SLC6A20				SLC12A8
	ATAD3C								CRCT1																													IL17RD				DIRC2
	TTLL10								GON4L																													TMEM103				C3orf15
	NPHP4								GPATCH4																													SNRK				PHLDB2
	SLC25A34								C1orf56																													QRICH1				C3orf25
	C1orf174								MSTO1																													PXK				BOC
	KLHL17								GOLPH3L																													ULK4				SPSB4
	C1orf70								YY1AP1																													FEZF2				ACPL2
	TMEM52								UBE2Q1																													TMEM16K				OSBPL11
	C1orf222								FAM63A																													DALRD3				LRRC58
	AADACL4								ASH1L																													PBRM1				CPNE4
	PRAMEF5								LENEP																													CHDH				CCDC58
	HNRPCL1								RAG1AP1																													IL17RB				CD200R1
	PRAMEF9								CDC42SE1																													CACNA2D3				GPR175
	PRAMEF10								UBQLN4																													DCP1A				UROC1
	FAM131C								OTUD7B																													GLT8D1				NUDT16
	C1orf187								RAB25																													ZNF167				COL6A6
	AGRN								PGLYRP4																													SEMA3G				GRK7
	APITD1								RHBG																													KIF15				H1FOO
	GPR153								ATP8B2																													PCBP4				DTX3L
	FAM132A								PBXIP1																													ABHD6				CCDC80
	HES5								S100A14																													LRTM1				BTLA
	RNF207								GATAD2B																													C3orf14				ROPN1B
	TMEM82								CGN																													KIAA1143				C3orf22
	HES3								ZNF687																													HHATL				CCDC52
	PRAMEF12								HCN3																													SELK				IGSF11
	PRAMEF21								PRUNE																													RNF123				C3orf30
	PRAMEF8								HAPLN2																													KIF9				PARP15
	PRAMEF18								BCAN																													CDCP1				DNAJB8
	PRAMEF17								SEMA4A																													CCDC71				GPR156
	PRAMEF4								MRPL9																													NT5DC2				CHST13
	PRAMEF13								INTS3																													SLC26A6				KLHDC6
	PRAMEF3								SCNM1																													CAMKV				DZIP1L
	PRAMEF6								MRPL24																													LRRC2				LOC200810
	LOC440567								TNFAIP8L2																													FYCO1				PTPLB
	PRAMEF7								C1orf54																													CCDC51				VSTM3
	C1orf200								PAQR6																													WDR82				C3orf58
	PRAMEF19								TRIM46																													RTP3				KIAA2018
	PRAMEF20								TARS2																													ATRIP				ZBTB38
	LOC653606								FLAD1																													NICN1				ZDHHC23
	PRAMEF15								SNX27																													MON1A				COL29A1
	PRAMEF16								ANP32E																													ABHD14B				GK5
	CDC2L2								ISG20L2																													C3orf39				PLCXD2
	LOC728661								HORMAD1																													UCN2				GCET2
	PRAMEF14								POLR3GL																													ZNF502				SLC9A9
	OR4F29								TMEM79																													RFT1				RABL3
									LCE3D																													ZBTB47				C3orf56
									AQP10																													ACTR8				SLC9A10
									PYGO2																													ZNF501				ILDR1
									NUP210L																													GPR62				TRIM42
									MEX3A																													FAM3D				RAB43
									C1orf85																													LYZL4				KY
									PGLYRP3																													KBTBD5				TMPRSS7
									THEM4																													TMEM42				CD200R2
									MGC29891																													IQCF1				PAQR9
									TCHHL1																													GLYCTK				TXNDC6
									TDRD10																													PPM1M				CCDC37
									SHE																													C3orf45				NMNAT3
									HIST2H3C																													ASB14				LOC389151
									DCST2																													CCDC12				LOC401089
									LIX1L																													CCDC13				ARGFX
									C1orf182																													C3orf67				TR2IT1
									IQGAP3																													KCTD6
									APOA1BP																													KLHDC8B
									S100A16																													PDE12
									CREB3L4																													FAM116A
									C1orf51																													ZNF620
									HFE2																													ALS2CL
									ANKRD35																													TMIE
									LELP1																													FBXW12
									DCST1																													ZNF619
									BNIPL																													ZNF621
									C1orf92																													CCDC66
									SPRR4																													C3orf23
									PPIAL4																													ZNF660
									TTC24																													CCDC36
									LCE4A																													TESSP2
									NBPF11																													ZNF445
									NUDT17																													SPATA12
									KRTCAP2																													C3orf62
									CRTC2																													TMEM110
									LCE5A																													DNAH12L
									THEM5																													TESSP5
									NBPF15																													AMIGO3
									ANKRD34A																													ZNF662
									C1orf104																													LOC389118
									HIST2H2AB																													C3orf54
									HIST2H3A																													IQCF2
									S100A7A																													MUSTN1
									LINGO4																													IQCF3
									RXFP4																													TMEM89
									LCE1A																													SPINK8
									LCE1B																													LOC646498
									LCE1C																													LOC727797
									LCE1D																													LOC727811
									LCE1E
									LCE1F
									LCE2A
									LCE2C
									LCE2D
									LCE3A
									LCE3B
									LCE3C
									LCE3E
									PEAR1
									NOTCH2NL
									LYSMD1
									HRNR
									FLG2
									C1orf189
									VHLL
									NBPF20
									NBPF10
									HIST2H2BF
									ETV3L
									KPRP
									HIST2H4B
									S100A7L2
									FAM108A3
									GPR89A
									FAM72B
									HIST2H2AA4
									LOC728912
									GPR89C
									NBPF16
[truncated: 274 more columns]

## Sheet: CBS_Amp&Del
Supplementry Table 8. Genes residing in loci of specific amplifications and deletions (CBS)
	CBS - Amplification
Cytoband	1p36.23	1p36.13	1p34.3	1p34.2	1p31.3	1q21.1	1q21.2	1q21.3	1q22	1q23.2	1q25.1	1q25.2	1q31.3	1q32.1	1q32.2	1q41	1q42.11	1q42.12	1q42.13	1q42.3	1q43	1q44	2p25.3	2p25.1	2p23.3	2p21	2p15	2p11.2	2q13	2q32.1	2q32.3	2q35	2q36.3	2q37.1	2q37.3	3p21.31	3q21.2	3q23	3q26.2	3q26.33	3q27.3	3q29	4p16.1	4p15.2	4q12	4q13.3	4q21.1	4q31.1	4q35.1
B (α = 0.02)
O (α = 0.02)	1p36.31
E (α = 0.02)
C (α = 0.01)
	*			*		*		*			*			*								*															*		*			*					*
	hsa-mir-34a	HTR6	MYCBP	hsa-mir-30c-1	NFIA	BCL9	ARNT	NUP210L	BGLAP	hsa-mir-556	GPR52	ABL2	F13B	NAV1	hsa-mir-29b-2	hsa-mir-194-1	NVL	EPHX1	ACTA1	ARID4B	ZP4	hsa-mir-194-1	RPS7	E2F6	ACP1	ZFP36L2	PEX13	CAPG	BCL2L11	FLJ44048	HSPD1	MREG	SP110	hsa-mir-149	hsa-mir-149	hsa-mir-135a-1	GATA2	TFDP2	CLDN11	ABCC5	LPP	HES1	WDR1	PPARGC1A	IGFBP7	AREG	CXCL10	MGST2	SLC25A4
	hsa-mir-551a	NBL1	RHBDL2	BMP8B	INADL	FMO5	CTSK	IVL	LMNA	ALDH9A1	RABGAP1L	SOAT1	CFH	CACNA1S	CR1	EPRS	DEGS1	H3F3A	AGT			ACTA1	TSSC1	HPCAL1	ADCY3	COX7A2L	XPO1	TMSB10	ACOXL		HSPE1		SP100	AGXT	AGXT	hsa-let-7g	GP9	GK5	PRKCI	MCF2L2		hsa-mir-922	SLC2A9		POLR2B	EREG	CXCL9	NDUFC1	CASP3
	hsa-mir-429	PLA2G2A	RRAGC	CDC20	TM2D1	GJA5	CTSS	SMCP	RIT1	APOA2	CACYBP	C1orf125	CFHR1	GPR25	CR1L	HLX	FBXO28	SRP9	ARF1			ACTN2	TTC15	KCNF1	ALK	HAAO	USP34	TGOLN2	ANAPC1		PLCL1		GPR55	KIF1A	KIF1A	hsa-mir-566	MCM2		SKIL	ATP11B		hsa-mir-570			REST		PPEF2	MAML3	F11
	RERE	PLA2G5	GJA9	COL9A2		GJA8	HORMAD1	LCE2B	SSR2	ATP1A2	MRPS14		CFHR2	LAD1	CR2	MARK1	CNIH4	LEFTY2	LYST			PARP1	ADI1	ODC1	APOB	EML4	CCT4	RETSAT			STK17B		TRIP12	BOK	BOK	hsa-mir-191	PLXNA1		TLOC1	LAMP3		hsa-mir-944			SPINK2		CXCL11	NARG1	ACSL1
	CA6	OTUD3		CTPS		PDZK1		LCE4A	CCT3	ATP1A4	RC3H1		PDC	PKP1	CD55	BPNT1		TMEM63A	GALNT2			ADSS	ALLC	RRM2	RHOB	MTA3	B3GNT2	KCMF1			GTF3C3		SP140	COL6A3	DTYMK	ACY1	RHO		GPR160	DCUN1D1		hsa-mir-28			C4orf14		USO1	SETD7	FAT
	TNFRSF8	PLA2G2D		EDN2		PRKAB2		LCE1A	DAP3	CASQ1	hsa-mir-488		PLA2G4A	TNNI1	CD46	RAB3GAP2		LEFTY1	GNG4			AGT	COLEC11	KLF11	CAD	THADA	FLJ13305	TCF7L1			SF3B1		CAB39	DTYMK	GPC1	ALAS1	RPN1		MYNN	KLHL24		AHSG			HOPX		CDKL2	RAB33B	FRG1
	CDC2L1	PLA2G2E		GUCA2A		ITGA10		LCE1B	ARHGEF2	CD48	hsa-mir-199a-2		PTGS2	TNNT2		MOSC2		PYCR2	GUK1			ARF1	RNASEH1	TAF1B	CENPA	OXER1	KIAA1841	RBED1			MOBKL3		ITM2C	GBX2	GPR35	AMT	CNBP		LRRC31	PARL		APOD					G3BP2	OSAP	ING2
	CLCN6	RNF186		GUCA2B		PEX11B		LCE1C	SLC25A44	COPA	ABL2		RGS1	KIF14		SLC30A10		ENAH	ITPKB			CAPN2		ROCK2	DDX1	KCNG3	AHSA2	LOC129293			DNAH7		LOC93349	GPC1	HDLBP	APEH	RAB7A		PHC3	YEATS2		BCL6					RCHY1		IRF2
	CORT	CAMK2N1		MPL		CHD1L		LCE1D	PMF1	FCER1G	FASLG		RGS2	KIF21B		IARS2		ACBD3	KCNK1			CHML		GREB1	DNMT3A		COMMD1	SH2D6			SLC39A10		FBXO36	GPR35	NDUFA10	RHOA	RUVBL1		ARPM1	MCCC1		BDH1					ASAHL		KLKB1
	DFFA	PLA2G2F		MYCL1		RBM8A		LCE1E	KIAA0907	FCGR2A	ASTN1		RGS13	CAMSAP1L1		MOSC1		MIXL1	LGALS8			LYST		PDIA6	DTNB		PUS10				HECW2		SLC16A14	HDLBP	SEPT2	SLC25A20	MBD4		LRRC34	MAP6D1		AP2M1					SDAD1		MTNR1A
	DFFB	MUL1		NFYC		PIAS3		LCE1F	SYT11	FCGR2B	SERPINC1		TROVE2	ZNF281		C1orf115		C1orf55	NID1			CHRM3		YWHAQ	E2F6						BOLL			NDUFA10	PDCD1	CISH	H1FX		LOC344657	B3GNT5		CLCN2					THAP6		TLR3
	DVL1	UBXD3		YBX1		POLR3C		LCE2A	SMG5	FCGR3A	CACNA1E		TPR	C1orf106		LYPLAL1		LIN9	PSEN2			EPHX1		LPIN1	FKBP1B						PGAP1			SEPT2	PPP1R7	COL7A1	MGLL		SAMD7	KLHL6		CPN2					C4orf26		SORBS2
	MEGF6	FAM43B		PPT1		TXNIP		LCE2C	MAPBPIP	FCGR3B	DHX9		B3GALT2	DDX59					RAB4A			EPRS		NTSR2	FOSL2						COQ10B			PDCD1	PER2	DAG1	COPG		hsa-mir-569	HTR3C		CRYGS					CCNG2		DUX4
	ENO1	TMCO4		PTPRF		CD160		LCE2D	GON4L	HSPA6	GLUL		CFHR4	IGFN1					TARBP1			FH		GRHL1	GCKR						ANKRD44			PPP1R7	LRRFIP1	DOCK3	TMCC1		hsa-mir-551b	HTR3D		DGKG							FAM149A
	FRAP1	PLA2G2C		RLF		NBPF14		LCE3A	YY1AP1	LMX1A	MR1		CFHR3	TMEM9					TBCE			GALNT2		NOL10	GTF3C2						2012-03-02			SPP2	HDAC4	DUSP7	PLXND1		EVI1			DLG1							PDLIM3
	GABRD	C1orf151		SLC2A1		ZNF364		LCE3B	UBQLN4	LY9	LAMC1		OCLM						GPR137B			GNG4		C2orf50	HADHA						RFTN2			DGKD	FARP2	CELSR3	C3orf27		GHSR			DVL3							CLDN22
	GNB1			TIE1		ACP6		LCE3C	RAB25	MGST3	LAMC2		CRB1						TSNAX			GUK1		PQLC3	HADHB						FLJ39660			PER2	RAMP1	GNAI2	ACAD9		MDS1			EHHADH							UFSP2
	ZBTB48			PABPC4		GPR89B		KPRP	SEMA4A	MPZ	NCF2		GLRX2						WNT9A			H3F3A		CYS1	HPCAL1						C2orf66			LRRFIP1	STK25	GNAT1	KLF15		CLDN11			EIF4A2							CDKN2AIP
	TNFRSF9			KCNQ4		POLR3GL			PAQR6	NDUFS2	PIGC		UCHL5						HIST3H3			HLX		ATP6V1C2	ID2									HDAC4	CAPN10	GPX1	SEC61A1		PLD1			EIF4G1							LRP2BP
	MTHFR			RIMS3		LIX1L			TMEM79	NHLH1	QSOX1		C1orf27						GNPAT			HNRNPU		C2orf48	KCNF1									FARP2	PASK	GRM2	PODXL2		PRKCI			EPHB3							TUBB4Q
	NPPA			ZMPSTE24		ANKRD35			MEX3A	NIT1	RGS16		RGS18						CDC42BPA			ITPKB			KCNK3									ARL4C	ATG4B	HYAL1	IFT122		SKIL			ETV5							STOX2
	NPPB			PPIE		PPIAL4			C1orf85	DDR2	RNASEL		CDC73						GGPS1			KCNK1			KCNS3									RAMP1	SNED1	IMPDH2	C3orf37		SLC2A2			FGF12							KIAA1430
	PEX10			PPIH		NBPF11			RXFP4	PBX1	RNF2		CFHR5						TOMM20			LBR			KHK									STK25	TRAF3IP1	LAMB2	ISY1		TLOC1			GP5							C4orf41
	PEX14			CAP1		NUDT17			VHLL	PFDN2	SOAT1		ASPM						KIAA0133			LGALS8			KIF3C									COPS8	TMEM16G	MST1	KIAA1257		TNFSF10			HRG							MLF1IP
	PGD			EBNA1BP2		NBPF15				PPOX	TNR		FAM5C						SPHAR			MARK1			MATN3									CAPN10	THAP4	MST1R	EEFSEC		TNIK			HES1							WWC2
	PIK3CD			FOXJ3		ANKRD34A				PEX19	TNFSF4		KCNT2						CAPN9			MTR			MPV17									PASK	ANKMY1	PFKFB4	ZXDC		GPR160			IL1RAP							SNX25
	PLOD1			SCMH1		NBPF10				RGS4	NPHS2		ZBTB41						COG2			NID1			MYCN									ATG4B	SCLY	PLXNB1	CCDC48		MYNN			KNG1							ZFP42
	EXOSC10			KIAA0467		FAM108A3				RXRG	TNFSF18		RGS21						RBM34			NVL			ODC1									SH3BP4	ASB1	PRKAR2A	ABTB1		EIF5A2			LPP							ENPP6
	PRKCZ			MACF1		GPR89A				SDHC	ANGPTL1								ABCB10			PSEN2			POMC									SNED1	HES6	QARS	CHCHD6		AADACL1			MFI2							RWDD4A
	RPL22			HEYL		LOC728912				SLAMF1	XPR1								TAF5L			RAB4A			PPM1G									TRAF3IP1	RNPEPL1	RPL29	C3orf25		SLC7A14			MUC4							CCDC111
	SCNN1D			ZNF691		GPR89C				UAP1	GPR52								DISC1			RGS7			PPP1CB									TMEM16G	GAL3ST2	SEMA3F	GPR175		FNDC3B			OPA1							TRIML2
	SKI			HPCAL4		NBPF16				USF1	RASAL2								TRIM17			RYR2			RPS7									PRLH	C2orf54	TCTA	UROC1		LRRC31			PAK2							CCDC110
	SLC2A5			TRIT1		hsa-mir-765				RGS5	PRDX6								ARID4B			SRP9			RRM2									THAP4	ILKAP	TNNC1	H1FOO		PHC3			PCYT1A							CYP4V2
	SRM			HIVEP3		hsa-mir-9-1				PEA15	CEP350								EGLN1			TARBP1			SDC1									ANKMY1	ING5	UBA7	C3orf22		ARPM1			POLR2H							TRIML1
	TNFRSF1B			OXCT2		hsa-mir-555				B4GALT3	SMG7								KIAA1383			TBCE			SOX11									SCLY	NEU4	USP4	DNAJB8		LRRC34			PPP1R2							ANKRD37
	TP73			LEPRE1		hsa-mir-92b				CD84	RABGAP1L								HEATR1			LEFTY2			ADAM17									ASB1	MTERFD2	UQCRC1	CHST13		RPL22L1			MASP1							HELT
	TNFRSF4			SMAP2		hsa-mir-190b				FCGR2C	FAM20B								NUP133			TLR5			TPO									UGT1A10	UBE2F	IFRD2	KLHDC6		LOC344657			PSMD2							LOC441054
	MMP23B			C1orf176		hsa-mir-554				DEDD	ARPC5								ERO1LB			GPR137B			TSSC1									UGT1A8	OTOS	MAPKAPK3	C3orf56		SAMD7			RFC4							FRG2
	KCNAB2			ELOVL1		ADAR				ADAMTS4	STX6								CABC1			TP53BP2			UCN									UGT1A7	MYEOV2	SEMA3B	RAB43					RPL35A
	TNFRSF25			ZNF643		ARNT				NOS1AP	IVNS1ABP								GJC2			TSNAX			VSNL1									UGT1A6	OR6B3	ARMET	CCDC37					SFRS10
	TNFRSF14			C1orf50		BCL9				NR1I3	NMNAT2								SIPA1L2			WNT9A			XDH									UGT1A5	FLJ33590	BAP1	TR2IT1					ST6GAL1
	TNFRSF18			PPCS		BGLAP				DUSP12	GLT25D2								RHOU			ZNF124			SLC30A3									UGT1A9	DUSP28	HYAL3	ALDH1L1					SST
	PER3			HYI		CHRNB2				ATF6	RGL1								ARV1			HIST3H3			PXDN									UGT1A4	ESPNL	HYAL2	KLF15					TFRC
	VAMP3			ZMYND12		CKS1B				NCSTN	DNM3								JMJD4			GNPAT			KLF11									UGT1A1	RBM44	BSN	SLC41A3					THPO
	H6PD			NT5C1A		CLK2				OLFML2B	TOR1AIP1								C1orf35			CDC42BPA			NCOA1									UGT1A3	AQP12A	RRP9	ZXDC					TP63
	ISG15			MFSD2		CRABP2				USP21	CACYBP								TTC13			DEGS1			DDEF2									USP40	KLHL30	CACNA2D2	UROC1					CHRD
	PLCH2			MED8		CTSK				WDR42A	KLHL20								PGBD5			KMO			SLC5A6									HJURP	OR6B2	VPRBP	ROPN1B					EIF2B5
	KIAA0562			ERMAP		CTSS				F11R	IER5								PCNXL2			TAF1A			EIF2B4									HES6	LOC643905	IHPK1	C3orf22					CLDN1
	KLHL21			TMCO2		ECM1				HSD17B7	C1orf9								TRIM11			EXO1			TAF1B									CXCR7	AQP12B	PARP3	CHST13					MAP3K13
	SLC35E2			ZNF684		EFNA1				UFC1	C1orf26								C1orf124			GGPS1			ITGB1BP1									RNPEPL1	D2HGDH	RBM6	LOC200810					ADIPOQ
	MFN2			TMEM125		EFNA3				CD244	RALGPS2								OBSCN			TMEM63A			OTOF									GAL3ST2		RBM5	CCDC37					KIAA0226
	ANGPTL7			CLDN19		EFNA4				ITLN1	DARS2								C1orf57			TOMM20			ROCK2									RAB17		TRAIP	TR2IT1					ECE2
	UBE4B			WDR65		ENSA				VANGL2	KIAA1614								KIAA1804			KIAA0133			TP53I3									TRPM8		ARIH2						ABCC5
	MAD2L2			C1orf210		FCGR1A				SLAMF7	FAM5B								C1orf198			CEP170			MRPL33									MLPH		TUSC4						TNK2
	MASP2			C1orf84		FCGR1B				PVRL4	PAPPA2								WNT3A			AKT3			BRE									IQCA		USP19						ALG3
	UTS2			CITED4		FDPS				NUF2	TNN								HIST3H2A			BPNT1			GREB1									C2orf54		SLC38A3						IGF2BP2
	RER1			SLFNL1		FLG				TOMM40L	MRPS14								C1orf142			ZNF238			LAPTM4A									ILKAP		CYB561D2						CLDN16
	PARK7			FAM80A		FMO5				FCRLA	IFRG15								C1orf96			LEFTY1			RNF144A									ING5		TMEM115						NCBP2
	ACOT7			ZNF642		GBA				SLAMF6	TOR3A								C1orf131			SPHAR			SNX17									CENTG2		WDR6						MCF2L2
	CLSTN1			BMP8A		GJA5				SH2D1B	RFWD2								EDARADD			CAPN9			SUPT7L									NEU4		RASSF1						VPS8
	KIF1B			CCDC23		GJA8				KLHDC9	EDEM3								MRPL55			SDCCAG8			PREB									MTERFD2		NISCH						CENTB2
	CAMTA1			LOC440585		HDGF				UHMK1	NPL								HIST3H2BB			DUSP10			PDIA6									UBE2F		TREX1						UBXD7
	TARDBP			KIAA0754		IL6R				FCRLB	C1orf21								SLC35F3			COG2			CGREF1									OTOS		TUSC2						FETUB
	ICMT			LOC728621		ILF2				ITLN2	C1orf14								B3GALNT2			RBM34			RAB10									MYEOV2		TWF2						LAMP3
	CHD5			BMP8B		INSRR				ARHGAP30	C1orf25								EXOC8			FBXO28			YWHAQ									OR6B3		RAD54L2						DNAJB11
	NOC2L			COL8A2		IVL				C1orf192	HMCN1								C1orf69			ABCB10			EMILIN1									FLJ33590		STAB1						KLHL24
	FBXO2			COL9A2		KCNN3				C1orf111	C1orf49								ZNF678			OPN3			XAB1									DUSP28		NAT6						PIGX
	FBXO6			CSF3R		LMNA				C1orf110	ACBD6								MPN2			RAB3GAP2			MAPRE3									ESPNL		ABHD14A						TBCCD1
	OR4F3			FHL3		LOR				FLJ13137	ZBTB37								IRF2BP2			TRIM58			SLC4A1AP									RBM44		WDR51A						LEPREL1
	ARHGEF16			GJA4		MCL1				LRRC52	RGS8								FAM89A			AHCTF1			MYT1L									AQP12A		C3orf60						ABCF3
	SSU72			GJB3		SMCP				LOC642502	SEC16B								C1orf31			OR1C1			WDR43									KLHL30		DNAH1						LSG1
	UBIAD1			GJB5		MEF2D				PCP4L1	LHX4								TRIM67			OR2M4			LPIN1									OR6B2		RBM15B						PARL
	WDR8			GRIK3		MTX1				LOC100134860	CENPL											OR2L2			PUM2									ASB18		GMPPB						YEATS2
	SLC45A1			INPP5B		MUC1					C1orf105											OR2T1			NTSR2									HCG3		C3orf18						HRASLS
	SDF4			MTF1		NPR1					C1orf19											TAF5L			IFT172									LOC643905		SCOTIN						SENP2
	ERRFI1			MYCL1		NTRK1					FAM129A											DISC1			SH3YL1									AQP12B		ZMYND10						RTP4
	MXRA8			NDUFS5		PDZK1					C1orf125											CNIH4			TRIB2									D2HGDH		TEX264						MAGEF1
	HES2			POU3F1		PI4KB					ZNF648											PYCR2			GRHL1											CCDC72						ATP13A3
	CASZ1			PPT1		PKLR					TEDDM1											FAM152A			NRBP1											HEMK1						MAP6D1
	CPSF3L			PSMB2		PRCC					C1orf76											SCCPDH			EHD3											IHPK2						PIGZ
	C1orf159			RLF		PRKAB2					RC3H1											TRIM17			ITSN2											NCKIPSD						B3GNT5
	AURKAIP1			SFPQ		PSMB4					TDRD5											ARID4B			TTC15											PHF7						IQCG
	MRPL20			DNALI1		PSMD4					TOR1AIP2											EGLN1			RBJ											TLR9						ATP13A4
	VPS13D			PABPC4		RAB13					SLC9A11											KIAA1383			C2orf28											PH-4						FYTTD1
	ATAD3A			ZMYM4		RFX5					ANKRD45											MOSC2			NAG											QRICH1						LRCH3
	PANK4			ZMYM6		RIT1					C1orf220											SUSD4			SF3B14											DALRD3						C3orf34
	DNAJC11			THRAP3		RORC					APOBEC4											KIF26B			YPEL5											PBRM1						LMLN
	AJAP1			ZMPSTE24		RPS27																HEATR1			CPSF3											SEMA3G						KLHL6
	CTNNBIP1			PPIE		S100A1																SLC30A10			SNTG2											PCBP4						TMEM41A
	AGTRAP			CAP1		S100A2																ZNF692			ATAD2B											RNF123						TMEM44
	KIAA0495			SF3A3		S100A3																IARS2			FLJ20254											CCDC71						CAMK2N2
	PLEKHG5			NCDN		S100A4																ENAH			C2orf18											NT5DC2						TM4SF19
	LRRC47			MACF1		S100A5																NUP133			FLJ20628											SLC26A6						RPL39L
	PTCHD2			MYCBP		S100A6																ERO1LB			ASXL2											CAMKV						FAM131A
	HES4			HEYL		S100A7																FMN2			ADI1											CCDC51						ZDHHC19
	IIP45			EIF2C1		S100A8																CABC1			ALLC											WDR82						LRRC15
	PRDM16			TRAPPC3		S100A9																ZNF695			DPYSL5											ATRIP						FAM43A
	NMNAT1			TEKT2		S100A10																GJC2			TRIM54											NICN1						TMEM207
	VWA1			GNL2		S100A11																SIPA1L2			KIDINS220											MON1A						RTP1
	NADK			UTP11L		S100A12																ZP4			WDR35											ABHD14B						C3orf59
	MMEL1			HPCAL4		S100A13																RHOU			RDH14											UCN2						C3orf21
	OR4F5			TRIT1		SHC1																TFB2M			AGBL5											GPR62						CCDC50
	NOL9			RHBDL2		SPRR1A																GREM2			C2orf43											IQCF1						POP2
	MORN1			ADPRHL2		SPRR1B																ACBD3			RBKS											GLYCTK						RNF168
	GPR157			C1orf109		SPRR2A																SMYD3			HS1BP3											PPM1M						HTR3C
	SPSB1			CDCA8		SPRR2B																MOSC1			FNDC4											C3orf45						LIPH
	GLTPD1			C1orf78		SPRR2D																ARV1			COLEC11											KLHDC8B						HTR3D
	TAS1R1			MAP7D1		SPRR2E																C1orf80			CENPO											FBXW12						OSTalpha
	OR4F16			DLGAP3		SPRR2F																JMJD4			GALNT14											CCDC36						FBXO45
	CCNL2			CLSPN		SPRR2G																C1orf35			CCDC121											C3orf62						MUC20
	ESPN			OXCT2		SPRR3																TTC13			SMC6											AMIGO3						SENP5
	TAS1R3			RRAGC		SSR2																PGBD5			CLIP4											LOC389118						TCTEX1D2
	ATAD3B			C1orf149		VPS72																C1orf115			NOL10											C3orf54						C3orf43
	PLEKHN1			MRPS15		THBS3																HHIPL2			C2orf44											IQCF2						UTS2D
	SLC25A33			C1orf108		TCHH																ZNF669			FAM49A											IQCF3						HTR3E
	LZIC			YRDC		TPM3																ZNF672			LBH											TMEM89						LOC285382
	KIAA1751			C1orf113		CCT3																PCNXL2			C2orf16											SPINK8						TPRG1
	KIAA2013			SNIP1		TUFT1																WDR26			ZNF512											LOC646498						RTP2
	THAP3			ZMYM1		DAP3																SH3BP5L			ABHD1																	OSTN
	FBXO44			KIAA0319L		HIST2H2AA3																OR2G3			SELI																	ATP13A5
	RBP7			ZC3H12A		HIST2H2AC																OR2G2			RSAD2																	WDR53
	CENTB5			GJA9		HIST2H2BE																OR2C3			CAPN13																	LRRC33
	UBE2J2			STK40		HIST2H4A																TRIM11			C2orf39																	C3orf65
	PUSL1			NT5C1A		PIP5K1A																MIXL1			NT5C1B
	B3GALT6			MFSD2		ANXA9																C1orf124			CMPK2
	TPRG1L			LSM10		ITGA10																OBSCN			MBOAT2
	C1orf93			C1orf212		ADAM15																C1orf57			TMEM18
	ACTRT2			TMCO2		PEX11B																EFCAB2			CIB4
	MIB2			GJB4		SELENBP1																KIAA1804			OSR1
	C1orf127			C1orf122		SH2D2A																ZNF496			TTC32
	SAMD11			C1orf102		PRPF3																C1orf198			ZNF513
	PHF13			C1orf216		ARHGEF2																DISP1			C2orf50
	CCDC27			MANEAL		SEC22B																WNT3A			PQLC3
	SLC2A7			EIF2C3		CHD1L																HIST3H2A			TCF23
	CALML6			EIF2C4		PDE4DIP																ZNF670			PLB1
	TMEM201			RSPO1		SLC25A44																NLRP3			FAM84A
	C1orf86			EPHA10		ARHGEF11																FAM36A			GDF7
	ATAD3C			TFAP2E		SETDB1																C1orf142			GPR113
	TTLL10			BMP8A		UBAP2L																C1orf96			LOC165186
	NPHP4			KIAA0754		SV2A																OR2M5			UBXD4
	C1orf174					DENND4B																OR2M3			CYS1
	KLHL17					RBM8A																OR2T12			KRTCAP3
	C1orf70					SCAMP3																OR5BF1			SPDYA
	TMEM52					SF3B4																OR2T34			ATP6V1C2
	C1orf222					PIAS3																OR2T10			RNASEH1
	C1orf187					HAX1																OR2T4			LYCAT
	AGRN					C1orf61																OR2T11			FAM150B
	APITD1					SEMA6C																OR2B11			DNAJC5G
	GPR153					POLR3C																WDR64			IAH1
	FAM132A					TXNIP																C1orf131			LOC339778
	HES5					PMVK																EDARADD			C2orf53
	RNF207					C1orf2																MRPL55			MSGN1
	HES3					NES																HIST3H2BB			GEN1
	C1orf200					JTB																C1orf58			C2orf48
	CDC2L2					MTMR11																SLC35F3			PFN4
	LOC728661					MLLT11																B3GALNT2			LOC388931
	OR4F29					SLC27A3																C1orf150			FLJ34931
	NPHP4					TDRKH																CNIH3			LOC391343
						CD160																EXOC8			LOC391356
						TNRC4																C1orf55			FAM110C
						PMF1																C1orf71			FLJ30851
						VPS45																C1orf65			RAD51AP2
						KIAA0907																C1orf67
						POGZ																PLD5
						SYT11																C1orf100
						KIAA0460																C1orf69
						SMG5																OR2T6
						SNAPIN																C1orf101
						RUSC1																PGBD2
						CA14																OR2L13
						NBPF14																OR5AT1
						C1orf43																LIN9
						C1orf77																VN1R5
						LCE2B																ZNF678
						SLC39A1																MPN2
						ZNF364																OR6F1
						MAPBPIP																OR5AY1
						TMOD4																OR2W3
						LASS2																OR2T8
						CRNN																OR2T3
						BOLA1																OR2T29
						ZBTB7B																IRF2BP2
						C1orf66																MIA3
						APH1A																C1orf95
						PLEKHO1																FAM89A
						ACP6																C1orf31
						GPR89B																FLJ45717
						OAZ3																OR11L1
						DPM3																OR2L8
						MRPS21																OR2AK2
						ADAMTSL4																OR2L3
						CRCT1																OR2M2
						GON4L																OR2T33
						GPATCH4																OR2M7
						C1orf56																OR2G6
						MSTO1																FLJ43505
						GOLPH3L																OR2T2
						YY1AP1																OR2T5
						UBE2Q1																OR5BU1
						FAM63A																OR2T27
						ASH1L																OR2T35
						LENEP																TRIM67
						RAG1AP1																MAP1LC3C
						CDC42SE1																OR2W5
						UBQLN4																OR13G1
						OTUD7B																LOC646627
						RAB25																AHCTF1
						PGLYRP4																SCCPDH
						RHBG																KIF26B
						ATP8B2																ZNF695
						PBXIP1																TFB2M
						S100A14																SMYD3
						GATAD2B																C1orf71
						CGN
						ZNF687
						HCN3
						PRUNE
						HAPLN2
						BCAN
						SEMA4A
						MRPL9
						INTS3
						SCNM1
						MRPL24
						TNFAIP8L2
						C1orf54
						PAQR6
						TRIM46
						TARS2
						FLAD1
						SNX27
						ANP32E
						ISG20L2
						HORMAD1
						POLR3GL
						TMEM79
						LCE3D
						AQP10
						PYGO2
						NUP210L
						MEX3A
						C1orf85
						PGLYRP3
						THEM4
						MGC29891
						TCHHL1
						TDRD10
						SHE
						HIST2H3C
						DCST2
						LIX1L
						C1orf182
						IQGAP3
						APOA1BP
						S100A16
						CREB3L4
						C1orf51
						HFE2
						ANKRD35
						LELP1
						DCST1
						BNIPL
						C1orf92
						SPRR4
						PPIAL4
						TTC24
						LCE4A
						NBPF11
						NUDT17
						KRTCAP2
						CRTC2
						LCE5A
						THEM5
						NBPF15
						ANKRD34A
						C1orf104
						HIST2H2AB
						HIST2H3A
						S100A7A
						LINGO4
						RXFP4
						LCE1A
						LCE1B
						LCE1C
						LCE1D
						LCE1E
						LCE1F
						LCE2A
						LCE2C
						LCE2D
						LCE3A
						LCE3B
						LCE3C
						LCE3E
						PEAR1
						NOTCH2NL
						LYSMD1
						HRNR
						FLG2
						C1orf189
						VHLL
						NBPF20
						NBPF10
						HIST2H2BF
						KPRP
						HIST2H4B
						S100A7L2
						FAM108A3
						GPR89A
						FAM72B
						HIST2H2AA4
						LOC728912
						GPR89C
						NBPF16
[truncated: 272 more columns]
