# Supplementary material for: A systematic comparison of copy number alterations in four types of female cancer
Source: BMC Cancer. 2016 Nov 22;16:913. doi: 10.1186/s12885-016-2899-4 (PMC5120489; doi:10.1186/s12885-016-2899-4)
Supplement: Additional file 15: Table S9. — Top networks, biological functions, and top canonical pathways (CBS and PCF) - gains and losses. Table S9 illustrates the IPA results including: The top five network functions, biological functions, and top canonical pathways. These results were obtained based on the gene lists (both gain and loss) of GISTIC focal peaks for input data based on both, CBS- and PCF-segmented data for each cancer type. Gray colored regions show the most significant functions/pathways at 5% FDR. (XLSX 15 kb) [file 12885_2016_2899_MOESM15_ESM.xlsx]

## Sheet: IPA_CBS&PCF_Amp&Del
Supplementary Table 9. Top Networks, Bio Functions and Top Canonical Pathways (Overlap of CBS & PCF, Amplification & Deletion) Gray colored regions show the most significant functions/pathways at 5% FDR
A. Breast
Associated Network Functions	Score
RNA Post-Transcriptional Modification, Cancer, Skeletal and Muscular Disorders	98
Cellular Development, Reproductive System Development and Function, Cell-To-Cell Signaling and Interaction	85
Post-Translational Modification, Cellular Function and Maintenance, Cellular Assembly and Organization	81
Cellular Growth and Proliferation, Cardiovascular System Development and Function, Organismal Development	63
Lipid Metabolism, Small Molecule Biochemistry, Molecular Transport	61
Disease and Disorders	B-H p-value	# Molecules
Cancer	6,62E-01-6,62E-01	305
Connective Tissue Disorders	6,62E-01-6,62E-01	64
Hematological Disease	6,62E-01-6,62E-01	45
Inflammatory Disease	6,62E-01-6,62E-01	53
Skeletal and Muscular Disorders	6,62E-01-6,62E-01	79
Molecular and Cellular Functions	B-H p-value	# Molecules
Nervous System Development and Function	1,83E-38-6,62E-01	250
Cellular Movement	4,65E-01-6,62E-01	109
Reproductive System Development and Function	4,65E-01-6,62E-01	150
Cardiovascular System Development and Function	6,62E-01-6,62E-01	139
Tissue Morphology	6,62E-01-6,62E-01	185
Cell-mediated Immune Response	6,62E-01-6,62E-01	141
Top Canonical Pathways	B-H p-value	Ratio
Protein Citrullination	1.31	5/5 (1)
Complement System	0.79	13/33 (0,394)
HIF1a Signaling	0.337	27/102 (0,265)
Huntington's Disease Signaling	0.324	49/229 (0,214)
Bladder Cancer Signaling	0.324	23/89 (0,258)
B. Ovarian
Associated Network Functions	Score
Post-Translational Modification, Hair and Skin Development and Function, Tissue Morphology	110
Energy Production, Small Molecule Biochemistry, Post-Translational Modification	100
Protein Degradation, Protein Synthesis, Post-Translational Modification	84
Developmental Disorder, Skeletal and Muscular Disorders, Embryonic Development	76
Cellular Development, Hematological System Development and Function, Hematopoiesis	69
Disease and Disorders	B-H p-value	# Molecules
Inflammatory Response	4,74E-07-5,26E-01	156
Cancer	8,68E-06 - 2,50E-02	290
Developmental Disorder	6,19E-05 - 2,50E-02	239
Neurological Disease	6,19E-05 - 2,50E-02	187
Organismal Injury and Abnormalities	6,19E-05 - 2,22E-02	116
Molecular and Cellular Functions	B-H p-value	# Molecules
Cellular Development	1,19E-09-5,26E-01	566
Hematological System Development and Function	1,19E-09-5,26E-01	259
Hemtopoiesis	1,19E-09-5,26E-01	155
Cell-To-Cell Signaling and Interaction	4,74E-07-5,26E-01	268
Immune Cell Trafficking	4,74E-07-5,26E-01	136
Cell-mediated Immune Response	3,45E-06-5,26E-01	111
Cellular Function and Maintenance	3,45E-06-5,26E-01	193
Lymphoid Tissue Structure and Development	3,45E-06-5,26E-01	125
Cellular Growth and Proliferation	3E-05-5,26E-01	710
Amino Acid Metabolism	1,33E-02-5,26E-01	708
Small Molecule Biochemistry	1,33E-02-5,26E-01	52
Cell Death and Survival	2,73E-02-5,26E-01	733
Humoral Immune Response	2,79E-02-5,26E-01	93
Top Canonical Pathways	B-H p-value	Ratio
Role of Lipids/Lipid Rafts in the Pathogenesis of Influenza	5.47	15/20 (0,75)
Retinoic acid Mediated Apoptosis Signaling	3.15	24/61 (0,393)
Role of RIG1-like Receptors in Antiviral Innate Immunity	3.15	19/45 (0,422)
Activation of IRF by Cytosolic Pattern Recognition Receptors	3.13	24/63 (0,381)
Role of PI3K/AKT Signaling in the Pathogenesis of Influenza	2.03	22/67 (0,328)
Role of Cytokines in Mediating Communication between Immune Cells	1.77	19/52 (0,365)
Bladder Cancer Signaling	1.77	27/89 (0,303)
HIF1α Signaling	1.4	29/102 (0,284)
C. Endometrial
Associated Network Functions	Score
Carbohydrate Metabolism, Lipid Metabolism, Small Molecule Biochemistry	123
Amino Acid Metabolism, Drug Metabolism, Endocrine System Development and Function	115
Digestive System Development and Function, Hepatic System Development and Function, Organ Morphology	109
Cellular Assembly and Organization, Cellular Function and Maintenance, Cell-To-Cell Signaling and Interaction	102
Cell Death and Survival, Embryonic Development, Cell Cycle	88
Disease and Disorders	P-Value	# Molecules
Dermatological Diseases and Conditions	1,63E-05 - 3,20E-02	119
Antimicrobial Response	9,44E-05 - 3,08E-02	10
Developmental Disorder	1,31E-04 - 3,74E-02	91
Hereditary Disorder	1,31E-04 - 3,20E-02	50
Neurological Disease	1,31E-04 - 3,20E-02	42
Molecular and Cellular Functions	P-Value	# Molecules
Cell Death and Survival	4,78E-06 - 3,71E-02	239
Post-Translational Modification	3,58E-05 - 3,20E-02	52
Protein Degradation	3,58E-05 - 2,16E-02	24
Protein Synthesis	3,58E-05 - 3,63E-02	41
Amino Acid Metabolism	7,66E-05 - 3,20E-02	13
Top Canonical Pathways	P-Value	Ratio
Lipid Antigen Presentation by CD1	0.000434	8/22 (0,364)
Natural Killer Cell Signaling	0.00219	22/110 (0,2)
MIF Regulation of Innate Immunity	0.00971	10/45 (0,222)
Flavin Biosynthesis IV (Mammalian)	0.0115	2/2 (1)
Amyloid Processing	0.0151	11/52 (0,212)
D. Cervix
Associated Network Functions	Score
Gene Expression, Lipid Metabolism, Small Molecule Biochemistry	135
Cardiovascular Disease, Hereditary Disorder, Metabolic Disease	132
Hereditary Disorder, Metabolic Disease, RNA Post-Transcriptional Modification	117
Lipid Metabolism, Molecular Transport, Small Molecule Biochemistry	90
Gene Expression, Protein Synthesis, Cellular Assembly and Organization	82
Disease and Disorders	P-Value	# Molecules
Inflammatory Response	9,88E-05 - 2,85E-02	80
Infectious Disease	1,08E-04 - 2,27E-02	48
Cancer	1,35E-04 - 2,84E-02	261
Developmental Disorder	1,35E-04 - 1,95E-02	27
Hereditary Disorder	1,35E-04 - 1,17E-02	42
Molecular and Cellular Functions	P-Value	# Molecules
Small Molecule Biochemistry	1,42E-05 - 2,81E-02	200
Cell Death and Survival	3,25E-05 - 2,93E-02	220
Amino Acid Metabolism	7,97E-05 - 1,17E-02	7
Drug Metabolism	7,97E-05 - 1,17E-02	11
Post-Translational Modification	7,97E-05 - 7,97E-05	5
Top Canonical Pathways	P-Value	Ratio
Thyroid Hormone Metabolism II (via Conjugation and/or Degradation)	9.86e-05	10/24 (0,417)
Serotonin Degradation	0.00199	13/50 (0,26)
DNA Double-Strand Break Repair by Non-Homologous End Joining	0.00219	6/16 (0,375)
Telomere Extension by Telomerase	0.00332	6/16 (0,375)
Airway Inflammation in Asthma	0.00462	3/4 (0,75)
