# Supplementary material for: A systematic comparison of copy number alterations in four types of female cancer
Source: BMC Cancer. 2016 Nov 22;16:913. doi: 10.1186/s12885-016-2899-4 (PMC5120489; doi:10.1186/s12885-016-2899-4)
Supplement: Additional file 16: Table S10. — Top bio functions and top canonical pathways of the Venn diagram. Table S10 exhibits the list of top bio functions or pathways of the Venn diagram for four different cancer types. Grey cells show the most significant functions/pathways at 5% FDR. (XLSX 18 kb) [file 12885_2016_2899_MOESM16_ESM.xlsx]

## Sheet: B-O-E-C
Supplementary Table 10. Bio Functions and Top Canonical Pathways (Venn digram) Gray regions show the most significant functions/pathways at 5% FDR
B (n=1923)	O (n=2107)	E (n=1376)	C (n=1236)
Disease and Disorders
Inflammatory Response	Inflammatory Response	Dermatological Diseases and Conditions	Cancer
Respiratory Disease	Hematological Disease	Hematological Disease	Infectious Disease
Dermatological Diseases and Conditions	Respiratory Disease	Connective Tissue Disorders	Inflammatory Response
Hereditary Disorder	Gastrointestinal Disease	Inflammatory Disease	Cardiovascular Disease
Cancer	Inflammatory Disease	Skeletal and Muscular Disorders	Endocrine System Disorders
Molecular and Cellular Functions
Nervous System Development and Function	Cellular Development	Dermatological Diseases and Conditions	Cell Death and Survival
Cell Signaling	Cell-To-Cell Signaling and Interaction	Amino Acid Metabolism	Cell-To-Cell Signaling and Interaction
Nucleic Acid Metabolism	Cellular Function and Maintenance	Drug Metabolism	Cell Morphology
Small Molecule Biochemistry	Cellular Growth and Proliferation	Post-Translational Modification	Cellular Assembly and Organization
Cellular Movement	Energy Production	Small Molecule Biochemistry	Cellular Development
Lipid Metabolism	Small Molecule Biochemistry	Cell Death and Survival
		Lipid Metabolism
Top Canonical Pathways
Protein Citrullination	Role of Lipids/Lipid Rafts in the Pathogenesis of Influenza	Natural Killer Cell Signaling	Telomere Extension by Telomerase
Complement System	Retinoic acid Mediated Apoptosis Signaling	Lipid Antigen Presentation by CD1	Hematopoiesis from Multipotent Stem Cells
Pyruvate Fermentation to Lactate	Role of RIG1-like Receptors in Antiviral Innate Immunity	Thyroid Hormone Metabolism II (via Conjugation and/or Degradation)	Airway Inflammation in Asthma
Estrogen Receptor Signaling	Role of PI3K/AKT Signaling in the Pathogenesis of Influenza	Role of IL-17A in Psoriasis	a-tocopherol Degradation
Serotonin Receptor Signaling	Role of Cytokines in Mediating Communication between Immune Cells	Role of NFAT in Regulation of the Immune Response	DNA Double-Strand Break Repair by Non-Homologous End Joining

## Sheet: BO-BE-BC-EO-EC-OC
Supplementary Table 10. Bio Functions and Top Canonical Pathways (Venn digram) Gray regions show the most significant functions/pathways at 5% FDR
BO (n=461)	BE (n=259)	BC (n=285)	EO (n=235)	EC (n=164)	OC (n=87)
Disease and Disorders
Cancer	Cancer	Connective Tissue Disorders	Connective Tissue Disorders	Inflammatory Response	Inflammatory Response
Hematological Disease	Developmental Disorder	Dental Disease	Developmental Disorder	Respiratory Disease	Developmental Disorder
Reproductive System Disease	Hereditary Disorder	Dermatological Diseases and Conditions	Skeletal and Muscular Disorders	Cancer	Neurological Disease
Cardiovascular Disease	Neurological Disease	Developmental Disorder	Respiratory Disease	Antimicrobial Response	Organismal Injury and Abnormalities
Inflammatory Response	Connective Tissue Disorders	Gastrointestinal Disease	Metabolic Disease	Reproductive System Disease	Inflammatory Disease
Molecular and Cellular Functions
Cancer	Nervous System Development and Function	Energy Production	DNA Replication, Recombination, and Repair	Amino Acid Metabolism	Cellular Assembly and Organization
Post-Translational Modification	Cancer	Nucleic Acid Metabolism	Lipid Metabolism	Drug Metabolism	Cellular Function and Maintenance
Protein Degradation	Post-Translational Modification	Small Molecule Biochemistry	Small Molecule Biochemistry	Endocrine System Development and Function	Cell-mediated Immune Response
Protein Synthesis	Protein Degradation	Cell-To-Cell Signaling and Interaction	Cellular Development	Post-Translational Modification	Cellular Movement
Cell Cycle	Protein Synthesis	Cellular Development	Molecular Transport	Small Molecule Biochemistry	Cellular Development
Cell Death and Survival	Cellular Development			Lipid Metabolism	Cell Morphology
	Cellular Function and Maintenance			Organismal Development	Hematological System Development and Function
				Respiratory System Development and Function	Immune Cell Traffficking
				Free Radical Scavenging
				Carbohydrate Metabolism
				Cell to Cell Signaling and Interaction
				Cellular Assembly and Organization
				Nervous System Development and Function
Top Canonical Pathways
Inhibition of Matrix Metalloproteases	MIF-mediated Glucocorticoid Regulation	Antiproliferative Role of TOB in T Cell Signaling	Ethanol Degradation IV	Thyroid Hormone Metabolism II (via Conjugation and/or Degradation)	Heparan Sulfate Biosynthesis (Late Stages)
HIF1a Signaling	Phospholipases	Estrogen-mediated S-phase Entry	Flavin Biosynthesis IV (Mammalian)	Nicotine Degradation III	Heparan Sulfate Biosynthesis
Colorectal Cancer Metastasis Signaling	Eicosanoid Signaling	Role of Osteoblasts, Osteoclasts and Chondrocytes in Rheumatoid Arthritis	Role of JAK family kinases in IL-6-type Cytokine Signaling	Melatonin Degradation I	Triacylglycerol Degradation
Leukocyte Extravasation Signaling	MIF Regulation of Innate Immunity	Assembly of RNA Polymerase III Complex	Stearate Biosynthesis I (Animals)	Nicotine Degradation II	Diphthamide Biosynthesis
Bladder Cancer Signaling	Role of MAPK Signaling in the Pathogenesis of Influenza	Molecular Mechanisms of Cancer	Serotonin Receptor Signaling	Serotonin Degradation	Cell Cycle Regulation by BTG Family Proteins
Cell Cycle: G2/M DNA Damage Checkpoint Regulation	Phospholipases C Signaling			Superpathway of Melatonin Degradation
P2Y Purigenic Reseptor Signaling Pathway	Antioxidant Action of Vitamin C			Miner alocorticoid Biosynthesis
Huntington's Disease Signaling				Retinoic acid Mediated Apoptosis Signaling
CREB Signaling in Neurons				Glucocorticoid Biosysnthesis
Aldosterone Signaling in Epithelial Cells

## Sheet: BOC-BEC-BOE-EOC
Supplementary Table 10. Bio Functions and Top Canonical Pathways (Venn digram) Gray regions show the most significant functions/pathways at 5% FDR
BOC (n=106)	BEC (n=50)	BOE (n=20)	EOC (n=128)
Disease and Disorders
Cancer	Hereditary Disorder	Cancer	Developmental Disorder
Infectious Disease	Metabolic Disease	Developmental Disorder	Hereditary Disorder
Respiratory Disease	Cardiovascular Disease	Gastrointestinal Disease	Neurological Disease
Connective Tissue Disorders	Dermatological Diseases and Conditions	Hepatic System Disease	Skeletal and Muscular Disorders
Developmental Disorder	Developmental Disorder	Reproductive System Disease	Antimicrobial Response
Molecular and Cellular Functions
Lipid Metabolism	Cell Morphology	Cellular Development	Cellular Movement
Molecular Transport	Cellular Development	Cellular Growth and Proliferation	Cell Death and Survival
Small Molecule Biochemistry	Gene Expression	Carbohydrate Metabolism	Hematological System Development and Function
Cellular Development	Protein Synthesis	Lipid Metabolism	Homoral Immune Response
Cellular Growth and Proliferation	Cell Cycle	Small Molecule Biochemistry	Immune Cell Trafficking
Connective Tissue Development and Function			Inflammatory Response
Tissue Development			Cell-mediated Immune Response
Endocrine System Development and Function			Hematological Disease
Organ Morphology			Nutritional Disease
Skeletal and Muscular Disorders			Hypersensitivity Response
Reproductive System Development and Function
Top Canonical Pathways
Phosphatidylethanolamine Biosynthesis III	Aryl Hydrocarbon Receptor Signaling	Bladder Cancer Signaling	Differential Regulation of Cytokine Production in Intestinal Epithelial Cells by IL-17A and IL-17F
Huntington's Disease Signaling	Xenobiotic Metabolism Signaling	FGF Signaling	Glycine Biosynthesis III
Thyroid Hormone Biosynthesis	LPS/IL-1 Mediated Inhibition of RXR Function	Clathrin-mediated Endocytosis Signaling	GDP-L-fucose Biosynthesis I (from GDP-D-mannose)
Branched-chain a-keto acid Dehydrogenase Complex	DNA damage-induced 14-3-3s Signaling	Actin Cytoskeleton Signaling	Circadian Rhythm Signaling
Catecholamine Biosynthesis	Insulin Receptor Signaling	Phosphatidylcholine Biosynthesis I	Triacylglycerol Biosynthesis
